# Supplementary material for: Comprehensive Analysis of Aspergillus nidulans PKA Phosphorylome Identifies a Novel Mode of CreA Regulation
Source: mBio. 2019 Apr 30;10(2):e02825-18. doi: 10.1128/mBio.02825-18 (PMC6495382; doi:10.1128/mBio.02825-18)
Supplement: TABLE S1 [file mBio.02825-18-st001.xlsx]

## Sheet: Plan1
Sequence	Modifications	Mass	Mass Fractional Part	Protein Groups	Uniprot ID	Protein	Unique (Proteins)	Phospho (STY)	Missed cleavages	Experiment 1358_1_a	Experiment 1358_1_b	Experiment 1358_2_a	Experiment 1358_2_b	Experiment 1358_3_a	Experiment 1358_3_b	Experiment 1405_1_a	Experiment 1405_1_b	Experiment 1405_2_a	Experiment 1405_2_b	Experiment 1405_3_a	Experiment 1405_3_b	total	PEP	MS/MS scan number	Raw file	Score	Delta score	Intensity	Intensity 1358_1_a	Intensity 1358_1_b	Intensity 1358_2_a	Intensity 1358_2_b	Intensity 1358_3_a	Intensity 1358_3_b	Intensity 1405_1_a	Intensity 1405_1_b	Intensity 1405_2_a	Intensity 1405_2_b	Intensity 1405_3_a	Intensity 1405_3_b	Reverse	Potential contaminant	id	Protein group IDs	Peptide ID	Evidence IDs	MS/MS IDs	Best MS/MS	Oxidation (M) site IDs
KSYLEGLTATSIAAN	Phospho (STY)	1617.77	0.765118	851	Q5AQA3	1,2-dihydroxy-3-keto-5-methylthiopentene dioxygenase	yes	1	1							1	1	1	1	1	1	6	0.0010395	16963	08212015_013	83.891	42.664	11946000	0	0	0	0	0	0	0	2996200	2581700	2150700	1184000	3033500			3937	851	3458	16518;16519;16520;16521;16522;16523	18305;18306;18307;18308;18309;18310;18311	18311
RESTPGSDNEVLGEMK	Phospho (STY)	1827.77	0.771008	920	Q5AS84	1,3-beta-glucan biosynthesis protein	yes	1	1			1			1	1	1	1	1	1	1	8	6e-08	8884	08212015_006	125.11	86.375	20557000	0	0	0	0	0	0	3367500	3019000	3491600	3951300	3955700	2772000			5539	920	4848	22777;22778;22779;22780;22781;22782;22783;22784	25239;25240;25241;25242;25243;25244;25245;25246	25239
ESTPGSDNEVLGEMK	Phospho (STY)	1671.67	0.669897	920	Q5AS84	1,3-beta-glucan biosynthesis protein	yes	1	0							1	1	1	1	1	1	6	0.0020357	11304	08212015_013	77.357	49.59	40092000	0	0	0	0	0	0	8159500	7499600	4727500	5957300	3123000	10625000			2507	920	2194	10733;10734;10735;10736;10737;10738	11923;11924;11925;11926;11927;11928	11928
ESTPGSDNEVLGEMK	Oxidation (M);2 Phospho (STY)	1767.63	0.631142	920	Q5AS84	1,3-beta-glucan biosynthesis protein	yes	2	0								1	1	1	1	1	5	0.0025123	5736	08212015_011	75.316	19.177	30171000	0	0	0	0	0	0	0	6175900	2383100	8630700	1870100	11112000			2508	920	2194	10739;10740;10741;10742;10743	11929;11930;11931;11932;11933	11931	257
SPNDDEEEAYHGTGPTATTSK	Phospho (STY)	2285.9	0.896145	1022	Q5AUL7	20S cyclosome subunit (APC8)	yes	1	0								1	1	1	1	1	5	7.18e-06	3879	08212015_013	87.958	75.209	8990200	0	0	0	0	0	0	0	2485500	585430	1847700	2582800	1488800			6308	1022	5492	25834;25835;25836;25837;25838	28577;28578;28579;28580;28581	28581
QEVTGVDGAHPGAEETGSNVEVPLVLK	Phospho (STY)	2811.33	0.332783	2117	Q5BCN0	26S proteasome regulatory subunit Rpn2	yes	1	0							1	2	2	2	1	2	10	9.48e-10	16833	08212015_013	99.454	69.044	202930000	0	0	0	0	0	0	993290	72454000	2078200	69294000	2001000	56111000			5223	2117	4581	21591;21592;21593;21594;21595;21596;21597;21598;21599;21600	23901;23902;23903;23904;23905;23906;23907;23908;23909;23910;23911;23912;23913;23914;23915;23916;23917;23918	23916
RESMDVDQTPTTPK	Phospho (STY)	1683.72	0.717516	2117	Q5BCN0	26S proteasome regulatory subunit Rpn2	yes	1	1							1	1	1	1	1	1	6	1.21e-21	4361	08212015_013	167.97	126.6	364130000	0	0	0	0	0	0	6596500	147190000	82512000	3895900	69694000	54240000			5537	2117	4846	22770;22771;22772;22773;22774;22775	25231;25232;25233;25234;25235;25236;25237	25236
ESDALLDNQSSSIGANADSK	Phospho (STY)	2100.88	0.884852	2117	Q5BCN0	26S proteasome regulatory subunit Rpn2	yes	1	0							1	1	1	1		1	5	2.01e-09	9760	08212015_007	110.06	75.617	3496300	0	0	0	0	0	0	593720	0	1415700	1487000	0	0			2475	2117	2163	10595;10596;10597;10598;10599	11766;11767;11768;11769;11770	11767
RNSQSPGTPFGGPGPR	2 Phospho (STY)	1770.72	0.724012	263	C8VA27	2-dehydropantoate 2-reductase	yes	2	1							1	1	1	2	1	1	7	1.28e-16	7184	08212015_012	160.05	112.32	64744000	0	0	0	0	0	0	8165700	18052000	5237500	12522000	8460700	12306000			5657	263	4945	23228;23229;23230;23231;23232;23233;23234	25722;25723;25724;25725;25726;25727;25728	25726
NSQSPGTPFGGPGPR	Phospho (STY)	1534.66	0.656571	263	C8VA27	2-dehydropantoate 2-reductase	yes	1	0							1	1	1	1	1	1	6	1.52e-10	8276	08212015_007	134.08	101.75	49944000	0	0	0	0	0	0	7993100	6506800	7384900	8763200	8204700	11092000			5057	263	4431	20957;20958;20959;20960;20961;20962	23208;23209;23210;23211;23212;23213	23209
RNSQSPGTPFGGPGPR	Phospho (STY)	1690.76	0.757682	263	C8VA27	2-dehydropantoate 2-reductase	yes	1	1							1	1	1		1	1	5	1.58e-10	6405	08212015_011	308.55	243.6	13574000	0	0	0	0	0	0	1967300	2711700	3155200	0	3761800	1978300			5656	263	4945	23223;23224;23225;23226;23227	25716;25717;25718;25719;25720;25721	25720
EGAPGEFAPSFR	Phospho (STY)	1343.55	0.554731	193	C8V7K1	40S ribosomal protein S10b	yes	1	0							1	1	1	1	1	1	6	0.00070051	13659	08212015_012	94.339	71.789	25858000	0	0	0	0	0	0	2814400	3674400	2531900	8124700	3615000	5097900			2184	193	1914	9382;9383;9384;9385;9386;9387	10418;10419;10420;10421;10422;10423	10422
RLSAPSHWLLDK	Phospho (STY)	1501.74	0.744263	273	C8VAM4	40S ribosomal protein S4	yes	1	1								1	1	1	1	1	5	0.00047879	16059	08212015_011	184.96	107.22	24367000	0	0	0	0	0	0	0	9892100	565670	5462700	3466700	4979900			5622	273	4918	23107;23108;23109;23110;23111	25591;25592;25593;25594;25595	25593
RSSPSYDAIESPTHAKPR	Phospho (STY)	2077.96	0.958232	2323	Q5BFH3	5'-3' exoribonuclease 2	yes	1	1							1	1	1	1	1	1	6	2.54e-14	4222	08212015_013	133.9	95.636	17997000	0	0	0	0	0	0	1721600	7144500	1130600	5600600	1039700	1359700			5773	2323	5037	23694;23695;23696;23697;23698;23699	26229;26230;26231;26232;26233;26234	26234
RSSPSYDAIESPTHAKPR	2 Phospho (STY)	2157.92	0.924562	2323	Q5BFH3	5'-3' exoribonuclease 2	yes	2	1							1	1	1	1		1	5	0.00076289	4662	08212015_012	78.451	52.133	9083400	0	0	0	0	0	0	1000900	3870900	1084800	1636100	0	1490700			5774	2323	5037	23700;23701;23702;23703;23704	26235;26236;26237;26238;26239	26238
AESYVQEYR	Phospho (STY)	1223.49	0.485983	335	C8VDC6	60 Ribosomal protein L7	yes	1	0							1	1	1	1	1	1	6	0.0028026	6671	08212015_008	76.165	47.933	8570800	0	0	0	0	0	0	1035900	2821700	1207500	1524400	868230	1113100			181	335	152	746;747;748;749;750;751	826;827;828;829;830;831	828
LTPDVDALDIAATK	Phospho (STY)	1521.73	0.732755	918	Q5AS74	60S ribosomal protein L23	yes	1	0							1	1	1		1	1	5	0.00030164	18821	08212015_013	105.5	72.14	7559700	0	0	0	0	0	0	1654400	2322500	1407200	0	1095500	1080200			4428	918	3886	18485;18486;18487;18488;18489	20484;20485;20486;20487;20488	20488
RFSPGGSGSLLASPR	2 Phospho (STY)	1647.72	0.717136	1412	Q5B178	60S ribosome biogenesis protein Rrp14	yes	2	1							1	2	2	2	1	1	9	0.00015089	12300	08212015_008	93.712	52.716	74840000	0	0	0	0	0	0	12070000	13742000	14033000	20373000	11836000	2785900			5557	1412	4861	22849;22850;22851;22852;22853;22854;22855;22856;22857	25313;25314;25315;25316;25317;25318;25319;25320;25321	25316
RFSPGGSGSLLASPR	Phospho (STY)	1567.75	0.750805	1412	Q5B178	60S ribosome biogenesis protein Rrp14	yes	1	1							1	1	1	2	1	1	7	4.29e-07	11728	08212015_012	227.36	170.9	66081000	0	0	0	0	0	0	4133800	13410000	12095000	13840000	11864000	10738000			5556	1412	4861	22842;22843;22844;22845;22846;22847;22848	25306;25307;25308;25309;25310;25311;25312	25311
SPADSVGSGNYAFGR	Phospho (STY)	1563.64	0.635501	1412	Q5B178	60S ribosome biogenesis protein Rrp14	yes	1	0							1	1	1	1	1	1	6	1.5e-15	10309	08212015_013	148.19	109.24	165560000	0	0	0	0	0	0	33305000	30594000	25871000	26833000	27747000	21205000			6264	1412	5458	25645;25646;25647;25648;25649;25650	28371;28372;28373;28374;28375;28376	28376
NRDPSEDIYALTNSGR	Phospho (STY)	1886.82	0.815984	514	C8VM55	AAA family ATPase	yes	1	1							1	1		1	1	2	6	1.04e-10	14009	08212015_008	142.23	90.762	11962000	0	0	0	0	0	0	1492400	4053700	0	0	3172300	3244000			5014	514	4394	20787;20788;20789;20790;20791;20792	23027;23028;23029;23030;23031;23032	23028
IIRPDLVLPIEEAENEVNESPSR	Phospho (STY)	2698.32	0.32149	514	C8VM55	AAA family ATPase	yes	1	0							1	1	1	1		1	5	2.21e-31	23384	08212015_013	172.67	155.24	26929000	0	0	0	0	0	0	3879200	8567700	3692800	6015500	0	4773600			3471	514	3058	14592;14593;14594;14595;14596	16165;16166;16167;16168;16169;16170;16171;16172	16172
EPTPGTTDSSGPSTRPSSPNPHIVEAR	2 Phospho (STY)	2933.26	0.259374	1198	Q5AY51	ABC bile acid transporter	yes	2	0							1	1	1	1	1	1	6	2.02e-09	5675	08212015_008	96.708	75.984	414870000	0	0	0	0	0	0	36567000	94311000	35260000	99326000	48409000	101000000			2434	1198	2129	10415;10416;10417;10418;10419;10420	11562;11563;11564;11565;11566;11567;11568;11569;11570	11566
EPTPGTTDSSGPSTRPSSPNPHIVEAR	Phospho (STY)	2853.29	0.293044	1198	Q5AY51	ABC bile acid transporter	yes	1	0				1				1	1	1	1	1	6	1.92e-06	5480	08212015_011	81.48	65.434	119660000	0	0	0	973330	0	0	0	25633000	25416000	28926000	14401000	24313000			2435	1198	2129	10421;10422;10423;10424;10425;10426	11571;11572;11573;11574;11575;11576	11573
LLPSDDVGSVQDIR	Phospho (STY)	1592.74	0.744717	2408	Q5BGV5	ABC bile acid transporter	yes	1	0							1	1		1	1	1	5	1.55e-06	12817	08212015_011	125.73	82.752	88890000	0	0	0	0	0	0	15895000	23943000	0	15788000	13004000	20260000			4249	2408	3731	17816;17817;17818;17819;17820	19755;19756;19757;19758;19759	19757
RASTVSWQGPR	3 Phospho (STY)	1483.54	0.541159	1046	Q5AVF1	ABC metal ion transporter	yes	3	1							1	1		1	1	1	5	1.69e-06	6888	08212015_013	122.16	101.84	26317000	0	0	0	0	0	0	1238500	7264700	0	11706000	0	6108400			5483	1046	4805	22576;22577;22578;22579;22580	25020;25021;25022;25023;25024	25024
DDTPVESGAEDQPATTDAK	Phospho (STY)	2025.81	0.805204	2014	Q5BB70	ABC transporter	yes	1	0		1					1	1	1	1	1	1	7	1.71e-14	3738	08212015_013	140.59	116.24	14218000	0	142010	0	0	0	0	1494900	3078500	2037000	4068500	1880700	1516700			916	2014	789	3816;3817;3818;3819;3820;3821;3822	4231;4232;4233;4234;4235;4236;4237	4236
IQLSLSDDSDDEASK	Phospho (STY)	1701.7	0.69822	1496	Q5B2N6	ABC transporter (Eurofung)	yes	1	0				1				1	1	1	1	1	6	6.16e-16	11812	08212015_011	156.08	116.3	68183000	0	0	0	0	0	0	0	20076000	8951200	15129000	11605000	12422000			3543	1496	3122	14874;14875;14876;14877;14878;14879	16475;16476;16477;16478;16479;16480	16477
LASSSNSILSSTETAR	2 Phospho (STY)	1782.74	0.743804	2313	Q5BFA9	ABC transporter protein	yes	2	0							2	4	4	3	3	4	20	8.75e-16	7928	08212015_008	149.64	119.36	57623000	0	0	0	0	0	0	4658700	16257000	6009900	12812000	3754500	14131000			4035	2313	3540	16977;16978;16979;16980;16981;16982;16983;16984;16985;16986;16987;16988;16989;16990;16991;16992;16993;16994;16995;16996	18809;18810;18811;18812;18813;18814;18815;18816;18817;18818;18819;18820;18821;18822;18823;18824;18825;18826;18827;18828;18829;18830;18831	18816
LASSSNSILSSTETAR	Phospho (STY)	1702.78	0.777474	2313	Q5BFA9	ABC transporter protein	yes	1	0							1	1	1	1	2	1	7	0.00016867	10224	08212015_007	90.475	46.627	29961000	0	0	0	0	0	0	5909600	4390100	5741300	3538200	4802900	5579100			4036	2313	3540	16997;16998;16999;17000;17001;17002;17003	18832;18833;18834;18835;18836;18837;18838;18839;18840	18834
SSSSNNAVSVNEVDALIAHLPEDER	2 Phospho (STY)	2812.2	0.195377	1986	Q5BAY0	ABC-transporterMultidrug resistance protein MDR	yes	2	0							1	2		2	1	3	9	2.79e-10	25890	08212015_012	105.22	65.32	22694000	0	0	0	0	0	0	1360700	3029300	0	8106200	1771700	8426000			6504	1986	5659	26646;26647;26648;26649;26650;26651;26652;26653;26654	29471;29472;29473;29474;29475;29476;29477;29478;29479	29476
TGTHKSVSSAILSK	3 Phospho (STY)	1654.68	0.676984	1986	Q5BAY0	ABC-transporterMultidrug resistance protein MDR	yes	3	1							1	1		2	2	2	8	1.88e-21	7233	08212015_013	161.97	80.257	376080000	0	0	0	0	0	0	917720	86553000	0	104220000	57106000	127280000			6820	1986	5938	27889;27890;27891;27892;27893;27894;27895;27896	30843;30844;30845;30846;30847;30848;30849;30850	30849
SSSSNNAVSVNEVDALIAHLPEDER	Phospho (STY)	2732.23	0.229047	1986	Q5BAY0	ABC-transporterMultidrug resistance protein MDR	yes	1	0							1	1	1	2	1	1	7	9.14e-45	24921	08212015_012	178.41	141.75	37101000	0	0	0	0	0	0	3946900	6650400	6058300	7255200	3845800	9344000			6503	1986	5659	26639;26640;26641;26642;26643;26644;26645	29458;29459;29460;29461;29462;29463;29464;29465;29466;29467;29468;29469;29470	29467
VRSPFADALFHNK	Phospho (STY)	1580.75	0.750077	1969	Q5BAJ4	ACL1_NEUCR Probable ATP-citrate synthase subunit 1 (ATP-citrate (Pro-S-)-lyase 1) (Citrate cleavage enzyme subunit 1)	yes	1	1	1						2	1	2	1	1	1	9	1.86e-05	14745	08212015_011	207.95	172.48	2916000000	13585000	0	0	0	0	0	385640000	794160000	456060000	478520000	326010000	462060000			7438	1969	6497	30552;30553;30554;30555;30556;30557;30558;30559;30560	33768;33769;33770;33771;33772;33773;33774;33775;33776;33777	33774
SPFADALFHNK	Phospho (STY)	1325.58	0.580552	1969	Q5BAJ4	ACL1_NEUCR Probable ATP-citrate synthase subunit 1 (ATP-citrate (Pro-S-)-lyase 1) (Citrate cleavage enzyme subunit 1)	yes	1	0							1	1	1	1	1	1	6	8.2e-22	16819	08212015_006	171.99	133.83	312420000	0	0	0	0	0	0	52982000	76536000	49338000	63309000	28678000	41576000			6281	1969	5472	25731;25732;25733;25734;25735;25736	28469;28470;28471;28472;28473;28474	28469
SDSISGATFSR	Phospho (STY)	1206.49	0.491797	359	C8VFC8	Actin cytoskeleton organization and biogenesis protein	yes	1	0							1	1	1	1	1	1	6	0.00076932	7619	08212015_012	93.478	17.196	30192000	0	0	0	0	0	0	4934000	5597400	4427700	4298800	5648500	5285800			5931	359	5176	24317;24318;24319;24320;24321;24322	26917;26918;26919;26920;26921;26922	26921
AVSLRLSPETESK	Phospho (STY)	1495.73	0.728339	1678	Q5B5B0	Actin cytoskeleton-regulatory complex protein pan1	yes	1	1					1		1	1	1	1	1	1	7	4.11e-06	9675	08212015_011	150.36	112.81	4035300	0	0	0	0	0	0	496600	0	989620	1237000	1312100	0			634	1678	542	2619;2620;2621;2622;2623;2624;2625	2910;2911;2912;2913;2914;2915;2916;2917	2914
TPSPAASQASEEELSVEQLKK	Phospho (STY)	2308.08	0.0835516	1678	Q5B5B0	Actin cytoskeleton-regulatory complex protein pan1	yes	1	1							1	1	1	1	1	1	6	8.79e-49	10610	08212015_006	195.86	166.06	28198000	0	0	0	0	0	0	5070600	6174100	3373500	4440900	4806700	4331900			6965	1678	6065	28657;28658;28659;28660;28661;28662	31679;31680;31681;31682;31683;31684;31685;31686	31679
TPSPAASQASEEELSVEQLK	Phospho (STY)	2179.99	0.988589	1678	Q5B5B0	Actin cytoskeleton-regulatory complex protein pan1	yes	1	0							1	2		1	1	1	6	4.73e-15	13443	08212015_006	142.97	123.56	68982000	0	0	0	0	0	0	15994000	26165000	0	12156000	8810100	5857400			6963	1678	6064	28649;28650;28651;28652;28653;28654	31671;31672;31673;31674;31675;31676	31671
VGNSGRTPSPAASQASEEELSVEQLK	2 Phospho (STY)	2830.24	0.242327	1678	Q5B5B0	Actin cytoskeleton-regulatory complex protein pan1	yes	2	1							1	1		1	1	1	5	7.6e-18	13654	08212015_012	120.54	93.547	25995000	0	0	0	0	0	0	3957700	4947500	0	6861000	4060100	6168500			7283	1678	6353	29922;29923;29924;29925;29926	33087;33088;33089;33090;33091;33092;33093;33094	33091
STPALGLAENTPGTNTHLTAK	Phospho (STY)	2173.04	0.0416272	2143	Q5BD26	Activator of chitin synthase	yes	1	0							1	1	1	1	1	1	6	3.06e-19	11839	08212015_008	138	112.74	22429000	0	0	0	0	0	0	3887400	4745400	2642400	4458100	3241600	3454100			6552	2143	5704	26851;26852;26853;26854;26855;26856	29696;29697;29698;29699;29700;29701	29698
SAYSFASDNASPQASPYLKPR	Phospho (STY)	2336.05	0.0474409	2143	Q5BD26	Activator of chitin synthase	yes	1	0							1	1	1	1		1	5	2.22e-11	13089	08212015_012	111.11	87.45	14365000	0	0	0	0	0	0	1901700	4922200	1754100	4181800	0	1605200			5900	2143	5150	24189;24190;24191;24192;24193	26784;26785;26786;26787;26788;26789;26790	26788
SSRPSPVLPPIR	Phospho (STY)	1384.72	0.7228	498	C8VLE8	AhpA	yes	1	0							1	1		1	1	1	5	0.024938	9884	08212015_013	56.424	20.901	16760000	0	0	0	0	0	0	2268500	3580500	0	5001400	3431800	2477900			6479	498	5637	26557;26558;26559;26560;26561	29372;29373;29374;29375;29376	29376
SSSSLVTDSAAGATAFSCGFK	Phospho (STY)	2129.9	0.897665	208	C8V8B5	Alkaline phosphatase	yes	1	0							1	1	1	1	1	1	6	4.17e-19	17611	08212015_011	142.25	108.28	19943000	0	0	0	0	0	0	3318700	2921500	3853700	5298600	2390500	2159600			6502	208	5658	26633;26634;26635;26636;26637;26638	29452;29453;29454;29455;29456;29457	29455
GSPDGSMYVDEAGHR	Phospho (STY)	1656.62	0.62395	1831	Q5B823	Alpha-1,3 glucan synthases	yes	1	0							1	1	2	1	1	1	7	0.0010147	5768	08212015_013	83.948	31.78	13065000	0	0	0	0	0	0	673800	4207100	2689900	2243700	522380	2728100			3125	1831	2738	13165;13166;13167;13168;13169;13170;13171	14600;14601;14602;14603;14604;14605;14606	14606
RPSVGAPVSDLK	Phospho (STY)	1304.65	0.648966	674	C8VU49	Alpha-1,4 glucan phosphorylase	yes	1	0							1	1		1	1	1	5	0.0014304	6594	08212015_006	82.774	37.01	20889000	0	0	0	0	0	0	5117500	4465300	0	5115300	3703000	2488000			5702	674	4978	23428;23429;23430;23431;23432	25941;25942;25943;25944;25945;25946	25941
LASPVPSISNSVSSR	2 Phospho (STY)	1659.73	0.727032	1638	Q5B4Q3	Amino acid transporter	yes	2	0				1			1	1	1	1	1	2	8	0.00041062	9517	08212015_013	87.496	61.518	15075000	0	0	0	0	0	0	3388000	2581900	2688000	1599900	2062900	2754300			4031	1638	3538	16951;16952;16953;16954;16955;16956;16957;16958	18781;18782;18783;18784;18785;18786;18787;18788;18789;18790	18788
EGSEYSAAPYEDPEIVK	Phospho (STY)	1962.81	0.813584	1638	Q5B4Q3	Amino acid transporter	yes	1	0							1	1	1	1		1	5	2e-05	13929	08212015_012	93.5	51.987	3195000	0	0	0	0	0	0	297780	1194400	0	1037900	0	664900			2223	1638	1943	9567;9568;9569;9570;9571	10615;10616;10617;10618;10619	10618
DKDLERSPQLAGGLSDSDSGEIGR	Phospho (STY)	2581.17	0.165718	2218	Q5BE31	Amino acid transporter	yes	1	2							1	1	1	1	1	1	6	1.82e-05	9279	08212015_006	78.354	56.653	20353000	0	0	0	0	0	0	3956900	4194000	3449500	1530100	3398100	3824200			1294	2218	1124	5569;5570;5571;5572;5573;5574	6189;6190;6191;6192;6193;6194;6195	6189
SPQLAGGLSDSDSGEIGR	Phospho (STY)	1824.79	0.789101	2218	Q5BE31	Amino acid transporter	yes	1	0								1	1	1	1	1	5	0.0001002	10740	08212015_008	88.504	59.037	13734000	0	0	0	0	0	0	0	3479300	3054000	2665700	2724900	1810400			6313	2218	5497	25857;25858;25859;25860;25861	28601;28602;28603;28604;28605	28602
GSEVSGVQEINVK	Phospho (STY)	1424.65	0.654839	736	G5EB09	Ammonium transporter	yes	1	0							1	1	1	1	1	1	6	3.91e-06	8971	08212015_007	123.42	85.116	21363000	0	0	0	0	0	0	4982100	2008600	3854700	4570100	3288500	2659300			3105	736	2724	13104;13105;13106;13107;13108;13109	14533;14534;14535;14536;14537;14538;14539;14540;14541	14534
STTPTGPVEPSPAELKA	Phospho (STY)	1760.82	0.823361	738	G5EB13	Ammonium transporter	yes	1	1	1						1	1	1	1	1	1	7	9.44e-19	11181	08212015_013	161.55	104.19	117420000	0	0	0	0	0	0	15844000	26331000	15101000	17850000	22854000	19441000			6582	738	5729	26969;26970;26971;26972;26973;26974;26975	29824;29825;29826;29827;29828;29829;29830	29829
RSTTPTGPVEPSPAELKA	2 Phospho (STY)	1996.89	0.890803	738	G5EB13	Ammonium transporter	yes	2	2								1	2	1	2	1	7	1.8e-08	10493	08212015_013	106.88	75.498	22942000	0	0	0	0	0	0	0	6133100	3267700	5557700	3643500	4340400			5783	738	5044	23729;23730;23731;23732;23733;23734;23735	26266;26267;26268;26269;26270;26271;26272	26272
STTPTGPVEPSPAELKA	2 Phospho (STY)	1840.79	0.789692	738	G5EB13	Ammonium transporter	yes	2	1							1	1	1	1		1	5	1.21e-08	12072	08212015_012	131.31	82.942	48841000	0	0	0	0	0	0	0	11969000	0	17977000	0	18895000			6583	738	5729	26976;26977;26978;26979;26980	29831;29832;29833;29834;29835;29836	29835
STIVPEEPVPR	Phospho (STY)	1302.62	0.622083	2294	Q5BF38	AMP-binding enzyme	yes	1	0							1	1	1	1	1	1	6	0.0089813	9371	08212015_006	67.118	41.576	44093000	0	0	0	0	0	0	7704900	10818000	6436800	9482000	4591900	5059300			6543	2294	5695	26817;26818;26819;26820;26821;26822	29661;29662;29663;29664;29665;29666	29661
DDDVSDLEPLDHSTDSER	Phospho (STY)	2123.82	0.816832	270	C8VAK8	Annexin ANXC4	yes	1	0							2	1	1	1	1	1	7	3.96e-44	13009	08212015_011	195.09	173.24	81173000	0	0	0	0	0	0	12512000	19822000	10773000	15049000	5056700	17961000			856	270	733	3581;3582;3583;3584;3585;3586;3587	3975;3976;3977;3978;3979;3980;3981	3979
LPSPGPGPDPAR	Phospho (STY)	1239.56	0.564902	270	C8VAK8	Annexin ANXC5	yes	1	0							1	1	1	1	1	1	6	3.98e-06	5305	08212015_011	123.72	82.015	70244000	0	0	0	0	0	0	18309000	14393000	13394000	6529400	10461000	7156400			4304	270	3779	18037;18038;18039;18040;18041;18042	20001;20002;20003;20004;20005;20006	20004
GGGPDSVALVSPSTDR	Phospho (STY)	1593.7	0.70358	270	C8VAK8	Annexin ANXC6	yes	1	0							1	1	1	1		1	5	1.64e-05	8667	08212015_013	104.68	53.732	26529000	0	0	0	0	0	0	4534400	4995100	3558400	6599000	0	6842200			2897	270	2542	12290;12291;12292;12293;12294	13648;13649;13650;13651;13652	13652
VDIPDSPTTQR	Phospho (STY)	1307.58	0.575861	834	Q00083	Anucleate primary sterigmata protein A	yes	1	0	1	1	1	1	1	1							6	0.010866	4435	08212015_022	64.224	32.006	3106200	579450	672570	753060	618080	0	483050	0	0	0	0	0	0			7212	834	6287	29617;29618;29619;29620;29621;29622	32747;32748;32749;32750;32751;32752	32751
SPLHSALFAGQATNSPSK	Phospho (STY)	1891.88	0.882942	834	Q00083	Anucleate primary sterigmata protein A	yes	1	0							2	1	2	2		1	8	1.99e-14	11174	08212015_013	142.56	101.07	19093000	0	0	0	0	0	0	4963800	2620700	4273700	3800800	0	3433600			6299	834	5485	25794;25795;25796;25797;25798;25799;25800;25801	28535;28536;28537;28538;28539;28540;28541;28542;28543	28543
KVDIPDSPTTQR	Phospho (STY)	1435.67	0.670824	834	Q00083	Anucleate primary sterigmata protein A	yes	1	1							1	1	1	1	1	1	6	1.51e-06	4588	08212015_006	130.02	83.605	72261000	0	0	0	0	0	0	12242000	16325000	0	13208000	16481000	14005000			3961	834	3478	16662;16663;16664;16665;16666;16667	18459;18460;18461;18462;18463;18464	18459
TPNESALQVGSAK	Phospho (STY)	1380.63	0.628625	834	Q00083	Anucleate primary sterigmata protein A	yes	1	0							1	1	1		1	1	5	0.00037768	5376	08212015_013	132.5	82.869	0	0	0	0	0	0	0	0	0	0	0	0	0			6953	834	6055	28603;28604;28605;28606;28607	31623;31624;31625;31626;31627	31627
ASPYPPSHYSDQAR	Phospho (STY)	1654.68	0.6777	834	Q00083	Anucleate primary sterigmata protein A	yes	1	0							1	1	1	1		1	5	0.00086989	4286	08212015_007	127.78	88.782	2963100	0	0	0	0	0	0	525240	841520	468850	328680	0	798810			520	834	441	2110;2111;2112;2113;2114	2360;2361;2362;2363;2364;2365	2361
GDASDAGDVAVLANHVGR	Phospho (STY)	1802.79	0.794855	103	C8V3R4	AP-3 complex subunit delta	yes	1	0							1	1	1	1	1	1	6	2.94e-11	13477	08212015_012	128.67	86.321	8941300	0	0	0	0	0	0	901080	1827300	1458000	1628700	1307600	1818700			2818	103	2469	11978;11979;11980;11981;11982;11983	13297;13298;13299;13300;13301;13302	13301
TSSPFLNAGANTAR	Phospho (STY)	1485.66	0.661322	79	C8V312	ARF GTPase activator (Glo3)	yes	1	0							1	1	1	1	1	1	6	0.0062127	8248	08212015_012	68.751	45.766	50121000	0	0	0	0	0	0	7532500	9378200	4557600	8216800	9171100	11265000			7052	79	6141	29023;29024;29025;29026;29027;29028	32084;32085;32086;32087;32088;32089	32088
TSGTGATAIASPTPLSPNKVGFGATK	Phospho (STY)	2510.24	0.241784	79	C8V312	ARF GTPase activator (Glo3)	yes	1	1							1	1	1	1	1		5	0.0006469	14273	08212015_012	67.758	36.895	12455000	0	0	0	0	0	0	3107200	1973800	1925300	3226600	2221700	0			7037	79	6126	28984;28985;28986;28987;28988	32042;32043;32044;32045;32046	32046
SKSPLSSDKESATASPAPTAIR	2 Phospho (STY)	2360.07	0.0662008	79	C8V312	ARF GTPase activator (Glo3)	yes	2	2							1	1	1	1	1		5	0.0016407	6147	08212015_011	70.538	32.481	15841000	0	0	0	0	0	0	2129300	6704400	2757600	1805300	2444100	0			6137	79	5350	25212;25213;25214;25215;25216	27894;27895;27896;27897;27898	27897
AVSAVTETLSSQVYEHSK	Phospho (STY)	2014.92	0.924866	849	Q12611	Arginase	yes	1	0							1	2	1	2	1		7	6.44e-11	17726	08212015_007	122.65	99.435	8685700	0	0	0	0	0	0	1004400	2904300	1835500	1849700	1091800	0			631	849	539	2601;2602;2603;2604;2605;2606;2607	2892;2893;2894;2895;2896;2897;2898	2893
NASPGFANPNQVIPSK	Phospho (STY)	1719.8	0.798149	457	C8VJ78	ARID/BRIGHT domain protein (SWI1	yes	1	0							1	1	1	1	1	1	6	9.43e-08	11374	08212015_013	119.94	96.453	47378000	0	0	0	0	0	0	10996000	8757500	5324300	8291000	6358700	7650500			4685	457	4096	19334;19335;19336;19337;19338;19339	21408;21409;21410;21411;21412;21413	21413
EISPTSYPQSAVIPR	Phospho (STY)	1723.82	0.818216	668	C8VTZ9	ARS binding protein Abp2	yes	1	0							1		1	1	1	1	5	0.0010778	13860	08212015_008	83.404	57.673	14105000	0	0	0	0	0	0	2456500	0	1774900	3473500	3268800	3131000			2280	668	1995	9781;9782;9783;9784;9785	10855;10856;10857;10858;10859	10857
KNPIPSDSTPTADGNTANDSGR	Phospho (STY)	2293.98	0.981212	2121	Q5BCP0	AT DNA binding protein (Thy28)	yes	1	1	1	1		1	1		2	2	2	2	2	1	15	8.4e-08	3611	08212015_013	96.351	75.673	34658000	365850	501570	0	630850	465690	0	7522800	6326500	6478900	3953400	5687700	2725000			3834	2121	3372	16060;16061;16062;16063;16064;16065;16066;16067;16068;16069;16070;16071;16072;16073;16074	17794;17795;17796;17797;17798;17799;17800;17801;17802;17803;17804;17805;17806;17807;17808;17809;17810;17811;17812	17808
KYPVGSTPVRPDGPK	Phospho (STY)	1676.83	0.828721	2121	Q5BCP0	AT DNA binding protein (Thy28)	yes	1	1							1	1	1	1	1	1	6	2.51e-07	3865	08212015_008	237.32	195.7	10105000	0	0	0	0	0	0	2406500	1981400	1313700	1488600	1568900	1345800			3998	2121	3508	16836;16837;16838;16839;16840;16841	18654;18655;18656;18657;18658;18659;18660	18656
SPMDLISEAESLNLR	Phospho (STY)	1753.8	0.795766	906	Q5AS02	ATP-binding cassette multidrug transporter	yes	1	0							1	1	1		1	1	5	7.2e-05	24890	08212015_011	94.387	69.962	11698000	0	0	0	0	0	0	3272000	1718100	0	0	2931600	3776600			6306	906	5491	25824;25825;25826;25827;25828	28567;28568;28569;28570;28571	28570
RLSEDDTEDGVSVR	Phospho (STY)	1656.7	0.699223	1466	Q5B1U7	ATP-dependent DNA helicase	yes	1	1							1	1	1		1	1	5	1.32e-06	5106	08212015_013	127.07	76.95	29087000	0	0	0	0	0	0	7563700	9675300	4121100	0	3948000	3779200			5624	1466	4920	23120;23121;23122;23123;23124	25605;25606;25607;25608;25609	25609
SKDATEGDDELLSDEDEETSAK	Phospho (STY)	2462.97	0.969763	1260	Q5AZA6	ATP-dependent RNA helicase dbp9	yes	1	1							1	2	1	2		2	8	4.45e-15	7968	08212015_011	127.15	86.525	79233000	0	0	0	0	0	0	5820600	19476000	5782000	21219000	0	26936000			6115	1260	5336	25107;25108;25109;25110;25111;25112;25113;25114	27787;27788;27789;27790;27791;27792;27793;27794	27789
DATEGDDELLSDEDEETSAK	Phospho (STY)	2247.84	0.842772	1260	Q5AZA6	ATP-dependent RNA helicase dbp9	yes	1	0							1	1	1	1	1	1	6	1.66e-56	9399	08212015_013	206.99	165.95	231440000	0	0	0	0	0	0	33140000	42850000	43018000	31515000	23661000	57259000			809	1260	689	3399;3400;3401;3402;3403;3404	3771;3772;3773;3774;3775;3776;3777	3777
KGSYVGIHSTGFR	Phospho (STY)	1487.69	0.692228	946	Q5ASK8	ATP-dependent RNA helicase sub2	yes	1	1							1	1	1	1		1	5	1.12e-05	7288	08212015_011	190.26	140.55	4418700	0	0	0	0	0	0	1398600	694770	1047800	546650	0	730860			3768	946	3314	15771;15772;15773;15774;15775	17483;17484;17485;17486;17487	17485
SVSLGAEEPSHTTLGALQR	Phospho (STY)	2031.96	0.962649	2042	Q5BBK4	Autophagy-related protein 13	yes	1	0							1	2	1	2	2	2	10	1.94e-56	13019	08212015_011	212.24	171.62	67819000	0	0	0	0	0	0	4137800	19039000	2672500	13287000	11246000	17437000			6631	2042	5768	27142;27143;27144;27145;27146;27147;27148;27149;27150;27151	30017;30018;30019;30020;30021;30022;30023;30024;30025;30026;30027;30028	30022
AISPHTPHTPAIPSR	Phospho (STY)	1660.81	0.808655	2042	Q5BBK4	Autophagy-related protein 13	yes	1	0							1	1	1	1	1		5	0.0035142	6212	08212015_011	106.14	34.595	11267000	0	0	0	0	0	0	2471700	1803100	3261900	2120300	1610100	0			319	2042	271	1298;1299;1300;1301;1302	1447;1448;1449;1450;1451;1452;1453;1454	1452
SLSSLSQSPER	2 Phospho (STY)	1349.53	0.526541	2425	Q5BH53	Autophagy-related protein 18	yes	2	0	1						1	1	1		1	1	6	0.00011053	6236	08212015_007	112.34	61.532	8409400	276770	0	0	0	0	0	1263000	1947600	1599200	0	1809200	1513600			6205	2425	5411	25438;25439;25440;25441;25442;25443	28141;28142;28143;28144;28145;28146	28142
SLSSLSQSPER	Phospho (STY)	1269.56	0.560211	2425	Q5BH53	Autophagy-related protein 18	yes	1	0							1	1	1	1	1	1	6	0.00092116	6258	08212015_012	90.707	60.223	16448000	0	0	0	0	0	0	2452800	3163600	2263100	2759800	2873600	2935300			6206	2425	5411	25444;25445;25446;25447;25448;25449	28147;28148;28149;28150;28151;28152	28151
TRRDSTELALAGTDTK	Phospho (STY)	1813.86	0.857121	1463	Q5B1T9	Autophagy-related protein 2	yes	1	2							1		1	1	1	1	5	8.96e-07	5802	08212015_007	158.79	109.49	1733400	0	0	0	0	0	0	799820	0	343470	0	590120	0			7013	1463	6106	28882;28883;28884;28885;28886	31927;31928;31929;31930;31931	31928
DGDDHETVYPKSPLSR	Phospho (STY)	1894.81	0.809836	2249	Q5BEL2	Avl9 protein	yes	1	1							1	1	1	1	1	1	6	4.23e-06	5498	08212015_013	152.54	105.24	10737000	0	0	0	0	0	0	1317700	2262600	1769300	2034600	1168400	2184400			1059	2249	916	4454;4455;4456;4457;4458;4459	4945;4946;4947;4948;4949;4950;4951;4952	4952
EESILGDDIPETSAEQYK	Phospho (STY)	2102.89	0.893291	2249	Q5BEL2	Avl9 protein	yes	1	0							1	1	1	1	1	1	6	0.001106	15252	08212015_006	73.809	43.273	12958000	0	0	0	0	0	0	1848800	3336200	0	2605700	1859300	3307600			2156	2249	1887	9256;9257;9258;9259;9260;9261	10280;10281;10282;10283;10284;10285	10280
TSTFEGSSPLR	Phospho (STY)	1260.54	0.538747	537	C8VN24	BAR domain protein	yes	1	0							1	1	1	1	1	1	6	0.00093289	8250	08212015_012	102.5	61.278	24777000	0	0	0	0	0	0	3008000	4282200	4184800	2834100	4468400	5999700			7062	537	6149	29078;29079;29080;29081;29082;29083	32140;32141;32142;32143;32144;32145	32144
VVPEPTEDAGYHSGSVSDR	Phospho (STY)	2080.87	0.873893	537	C8VN24	BAR domain protein	yes	1	0								1	1	1	1	1	5	0.00023933	5603	08212015_008	79.177	41.897	6375700	0	0	0	0	0	0	0	1758000	1235800	1151700	923850	1306300			7554	537	6597	31053;31054;31055;31056;31057	34308;34309;34310;34311;34312	34309
SSSFILVSQHGGK	Phospho (STY)	1425.67	0.665344	687	C8VUL5	Beige/BEACH domain protein	yes	1	0							1	1		1	1	1	5	0.0015058	10480	08212015_011	80.488	24.513	7318800	0	0	0	0	0	0	708700	1857000	0	1755900	1911300	1085900			6484	687	5641	26576;26577;26578;26579;26580	29391;29392;29393;29394;29395	29393
TNLDDSDEEGEDIK	Phospho (STY)	1658.62	0.619636	1128	Q5AWN4	BimD protein	yes	1	0		1						1	1	1	1	1	6	3.92e-30	4998	08212015_013	181.86	126.52	36026000	0	749740	0	0	0	0	0	9674700	7563300	5690400	7836500	4511400			6929	1128	6036	28520;28521;28522;28523;28524;28525	31531;31532;31533;31534;31535;31536	31535
RTNLDDSDEEGEDIKELSK	Phospho (STY)	2271.97	0.974395	1128	Q5AWN4	BimD protein	yes	1	2						1	1	1	1	1	1	1	7	6.21e-26	8397	08212015_013	169.33	112.74	74033000	0	0	0	0	0	408310	7947700	20424000	9279500	13135000	8228700	14610000			5787	1128	5048	23746;23747;23748;23749;23750;23751;23752	26284;26285;26286;26287;26288;26289;26290	26289
TNLDDSDEEGEDIKELSK	Phospho (STY)	2115.87	0.873284	1128	Q5AWN4	BimD protein	yes	1	1							1	1	1	1	1	1	6	2.22e-44	10580	08212015_008	202.44	145.73	79305000	0	0	0	0	0	0	7627600	20037000	12084000	12392000	13969000	13196000			6930	1128	6037	28526;28527;28528;28529;28530;28531	31537;31538;31539;31540;31541;31542	31539
KPSASILVPR	Phospho (STY)	1146.62	0.616209	209	C8V8D1	BZIP transcription factor	yes	1	0							1	3	2	1	2	1	10	0.00014193	9094	08212015_011	98.182	66.761	139130000	0	0	0	0	0	0	14569000	30218000	14675000	25438000	28743000	25486000			3852	209	3390	16149;16150;16151;16152;16153;16154;16155;16156;16157;16158	17895;17896;17897;17898;17899;17900;17901;17902;17903;17904;17905;17906;17907;17908	17903
KTSPGQLHESAPTAQTAVDGSVAPGKPISTK	Phospho (STY)	3139.56	0.555072	1623	Q5B4I8	C2H2 finger domain protein	yes	1	1						1	1	1	1	1	1	2	8	4.49e-06	6860	08212015_011	85.51	55.287	80402000	0	0	0	0	0	637980	9779500	15960000	12670000	18675000	10888000	11792000			3956	1623	3473	16629;16630;16631;16632;16633;16634;16635;16636	18426;18427;18428;18429;18430;18431;18432;18433	18429
GLESSSVGATSTFSSSYLSR	Phospho (STY)	2101.92	0.920509	1623	Q5B4I8	C2H2 finger domain protein	yes	1	0							1	1		1	1	1	5	0.00045733	16379	08212015_012	75.106	51.077	5058000	0	0	0	0	0	0	0	1731500	0	2010100	0	1316400			2973	1623	2613	12636;12637;12638;12639;12640	14029;14030;14031;14032;14033	14032
KMSFQTNLNVSNPSTAK	Phospho (STY)	1945.9	0.896877	1654	Q5B4W2	C2H2 finger domain protein	yes	1	1							2	1	1	1	1		6	2.18e-05	11390	08212015_012	92.518	61.407	8140500	0	0	0	0	0	0	0	3933300	0	2825300	1381900	0			3823	1654	3364	16019;16020;16021;16022;16023;16024	17744;17745;17746;17747;17748;17749	17749
EATPPYLEATR	Phospho (STY)	1326.59	0.585697	1654	Q5B4W2	C2H2 finger domain protein	yes	1	0							1	1	1	1	1	1	6	0.0018043	12047	08212015_008	92.039	47.613	65878000	0	0	0	0	0	0	11384000	13962000	9407900	12100000	10349000	8674100			2069	1654	1812	8898;8899;8900;8901;8902;8903	9880;9881;9882;9883;9884;9885;9886	9883
SPSVESNAPSSTLEYNDHSPFSR	Phospho (STY)	2587.09	0.0864051	1654	Q5B4W2	C2H2 finger domain protein	yes	1	0								1	1	1	1	1	5	4.79e-08	13026	08212015_012	94.036	67.693	19471000	0	0	0	0	0	0	0	4284700	2446800	7904800	1813500	3020800			6336	1654	5516	25958;25959;25960;25961;25962	28713;28714;28715;28716;28717;28718;28719	28718
RPALQVSPTRPQVK	Phospho (STY)	1655.89	0.887239	1954	Q5BAD2	C2H2 finger domain protein	yes	1	0							1	1	1		1	1	5	7.31e-06	4880	08212015_013	168.76	78.034	4916700	0	0	0	0	0	0	1282600	732230	1152900	0	1060700	688340			5665	1954	4950	23270;23271;23272;23273;23274	25767;25768;25769;25770;25771	25771
STGDPSLDYFSLK	Phospho (STY)	1508.64	0.643606	2161	Q5BDE3	C2H2 finger domain protein	yes	1	0							1	1	1	1	1	1	6	0.00051134	21053	08212015_007	97.904	74.448	10671000	0	0	0	0	0	0	1303000	2258000	1435500	2021700	1514000	2138800			6536	2161	5688	26779;26780;26781;26782;26783;26784	29621;29622;29623;29624;29625;29626	29622
SDSGEFPPIASK	Phospho (STY)	1313.55	0.554063	2316	Q5BFB4	C6 finger domain protein,	yes	1	0							1	3	2	3	2	1	12	7e-15	10318	08212015_011	156.96	120.28	53327000	0	0	0	0	0	0	5166300	7982300	10488000	14270000	10262000	5158600			5929	2316	5174	24304;24305;24306;24307;24308;24309;24310;24311;24312;24313;24314;24315	26904;26905;26906;26907;26908;26909;26910;26911;26912;26913;26914;26915	26909
TGSWPLLQQR	Phospho (STY)	1264.6	0.596537	46	C8V1J5	Calcineurin binding protein	yes	1	0							2	3	3	3	2	3	16	2.16e-06	20706	08212015_011	121.21	87.121	158280000	0	0	0	0	0	0	22814000	33141000	26976000	30670000	22320000	22362000			6818	46	5936	27867;27868;27869;27870;27871;27872;27873;27874;27875;27876;27877;27878;27879;27880;27881;27882	30819;30820;30821;30822;30823;30824;30825;30826;30827;30828;30829;30830;30831;30832;30833;30834	30828
NSVDSAGEQDSLLGR	Phospho (STY)	1626.69	0.688659	1171	Q5AXJ4	Calcium/ hydrogen exchanger	yes	1	0							1	2	2	1	1	2	9	1.36e-15	8317	08212015_011	149.42	79.443	14752000	0	0	0	0	0	0	1396100	5310800	2223500	1703400	1380100	2737700			5066	1171	4440	20979;20980;20981;20982;20983;20984;20985;20986;20987	23231;23232;23233;23234;23235;23236;23237;23238;23239;23240	23236
RNSVDSAGEQDSLLGR	2 Phospho (STY)	1862.76	0.7561	1171	Q5AXJ4	Calcium/ hydrogen exchanger	yes	2	1							2	1	1		2	1	7	2.75e-05	9357	08212015_011	102.46	71.886	22729000	0	0	0	0	0	0	3253100	7324800	1650800	0	2962900	7537700			5659	1171	4947	23241;23242;23243;23244;23245;23246;23247	25735;25736;25737;25738;25739;25740;25741	25740
RNSVDSAGEQDSLLGR	Phospho (STY)	1782.79	0.78977	1171	Q5AXJ4	Calcium/ hydrogen exchanger	yes	1	1							1	1	1	1	1	1	6	0.00022849	8093	08212015_011	89.816	50.572	36028000	0	0	0	0	0	0	3458900	5494100	3417100	7031500	5149500	11476000			5660	1171	4947	23248;23249;23250;23251;23252;23253	25742;25743;25744;25745;25746;25747;25748	25745
GQEFSTDDDVHEIEEDIALQASNPQPSPR	Phospho (STY)	3303.42	0.420489	1171	Q5AXJ4	Calcium/ hydrogen exchanger	yes	1	0							1	1	1	1	1		5	1.22e-06	22696	08212015_011	80.667	68.522	19853000	0	0	0	0	0	0	2526500	8145000	2126400	4372300	2683100	0			3074	1171	2698	12989;12990;12991;12992;12993	14412;14413;14414;14415;14416	14415
SEYTLSQDDGTAEHR	Phospho (STY)	1787.7	0.699952	248	C8V9K6	Calcium/calmodulin-dependent protein kinase CMKC	yes	1	0								1	1	1	1	1	5	0.00063082	5270	08212015_012	128.95	68.553	5267000	0	0	0	0	0	0	0	1681300	775810	1617200	584050	608620			5983	248	5219	24552;24553;24554;24555;24556	27188;27189;27190;27191;27192	27191
YASTPSFESPQR	Phospho (STY)	1448.6	0.597324	248	C8V9K6	Calcium/calmodulin-dependent protein kinase CMKC	yes	1	0							1		1	1	1	1	5	0.00084785	8249	08212015_008	91.076	62.264	15773000	0	0	0	0	0	0	1971900	0	1765800	3610200	2453400	5971500			7608	248	6651	31244;31245;31246;31247;31248	34513;34514;34515;34516;34517	34515
IAEDEEYEVTSPTDATFR	Phospho (STY)	2151.89	0.88854	778	O59922	cAMP-dependent protein kinase regulatory subunit	yes	1	0					1	1	1	1	1	1	1	1	8	1.04e-43	13380	08212015_011	193.47	164.19	48853000	0	0	0	0	0	0	8007600	9494200	7278200	9399000	7532300	7142000			3347	778	2939	14077;14078;14079;14080;14081;14082;14083;14084	15599;15600;15601;15602;15603;15604;15605;15606;15607	15603
RTSVSAESLNPTSAGSDSWTPPSHPK	Phospho (STY)	2775.25	0.250116	778	O59922	cAMP-dependent protein kinase regulatory subunit	yes	1	1							1	1		1	1	1	5	1.32e-06	10712	08212015_013	86.997	54.437	95438000	0	0	0	0	0	0	3970900	24589000	0	32881000	9871700	24125000			5798	778	5058	23794;23795;23796;23797;23798	26336;26337;26338;26339;26340	26340
SYSSQQALQNSAMHTSAR	Phospho (STY)	2045.86	0.862617	1395	Q5B123	Casein kinase I homolog	yes	1	0							1	1	2	1		1	6	3.36e-14	6467	08212015_007	139.04	93.127	16747000	0	0	0	0	0	0	1531500	4100700	4582700	2834800	0	3697200			6665	1395	5799	27286;27287;27288;27289;27290;27291	30170;30171;30172;30173;30174;30175	30171
FDAPLSNISPPR	Phospho (STY)	1392.64	0.643881	228	C8V966	Casein kinase II subunit beta	yes	1	0							2	2	2	2	2	3	13	1.13e-09	15883	08212015_013	141.1	105.26	67197000	0	0	0	0	0	0	8499700	14216000	7817100	12098000	10950000	13615000			2634	228	2301	11274;11275;11276;11277;11278;11279;11280;11281;11282;11283;11284;11285;11286	12523;12524;12525;12526;12527;12528;12529;12530;12531;12532;12533;12534;12535	12533
ASSTASPVVTLAQPVPK	Phospho (STY)	1731.88	0.880816	201	C8V7V5	CCR4-NOT transcription complex, subunit 3	yes	1	0		1				1	1	1	1		1	1	7	0.00058325	11308	08212015_006	81.017	60.766	32597000	0	2090000	0	0	0	0	5441400	7249500	5204000	0	6998300	5613800			535	201	455	2176;2177;2178;2179;2180;2181;2182	2430;2431;2432;2433;2434;2435;2436;2437;2438;2439	2431
ASSTASPVVTLAQPVPK	2 Phospho (STY)	1811.85	0.847147	201	C8V7V5	CCR4-NOT transcription complex, subunit 3	yes	2	0							1	1	1	1	1	1	6	2.3e-05	12501	08212015_013	91.733	45.438	19105000	0	0	0	0	0	0	1663300	3305100	2383100	4294100	1578900	5880100			536	201	455	2183;2184;2185;2186;2187;2188	2440;2441;2442;2443;2444;2445	2445
VSSQDTQSMQDEEVEAKPKPK	Phospho (STY)	2440.08	0.0828997	201	C8V7V5	CCR4-NOT transcription complex, subunit 3	yes	1	0							1	1		1	1	1	5	1.43e-05	2854	08212015_006	83.891	61.651	23442000	0	0	0	0	0	0	4262000	6454900	0	5144400	4249300	3331000			7476	201	6529	30670;30671;30672;30673;30674	33893;33894;33895;33896;33897	33893
DSDTEDNQVGSAHLPSGSPSR	Phospho (STY)	2234.91	0.907713	2100	Q5BCD5	CDF divalent metal cation transporter	yes	1	0							1	1	1	1	1	1	6	2.89e-07	5122	08212015_006	94.087	62.44	19695000	0	0	0	0	0	0	2801800	6554400	1924100	4175700	0	4239000			1730	2100	1513	7489;7490;7491;7492;7493;7494	8328;8329;8330;8331;8332;8333	8328
AVSPNDFAK	Phospho (STY)	1027.44	0.437576	1534	Q5B3B7	Cell division control protein (Cdc15)	yes	1	0							1	1	1	1	1	1	6	0.00012007	6364	08212015_011	99.343	54.731	12625000	0	0	0	0	0	0	1262000	3005400	1729500	2551100	1303700	2773100			640	1534	547	2646;2647;2648;2649;2650;2651	2939;2940;2941;2942;2943;2944	2942
KEELDTSTAILK	Phospho (STY)	1426.7	0.695641	1133	Q5AWS6	Cell division control protein 48	yes	1	1							1		1	1	1	1	5	2.13e-09	10434	08212015_007	135.57	62.772	10730000	0	0	0	0	0	0	2166100	0	2879700	1760800	2501800	1421900			3710	1133	3266	15515;15516;15517;15518;15519	17201;17202;17203;17204;17205;17206;17207;17208	17204
SPSPEPAPALFVR	Phospho (STY)	1446.69	0.690831	2028	Q5BBF0	Cell division control protein Cdc25	yes	1	0							1	1	2	1	1	1	7	1.57e-14	17177	08212015_012	151.13	110.61	226860000	0	0	0	0	0	0	41391000	44171000	33947000	31962000	33881000	41512000			6324	2028	5505	25900;25901;25902;25903;25904;25905;25906	28652;28653;28654;28655;28656;28657;28658	28657
RQSFIDGVSPATSLDSLHPPSATK	Phospho (STY)	2590.24	0.242846	2028	Q5BBF0	Cell division control protein Cdc25	yes	1	1							1	1	1	1	1	1	6	1.08e-16	17020	08212015_013	121.66	91.007	29073000	0	0	0	0	0	0	2574300	9158200	3742500	5592800	3158200	4847300			5715	2028	4988	23485;23486;23487;23488;23489;23490	26004;26005;26006;26007;26008;26009;26010;26011;26012;26013;26014;26015;26016;26017	26017
STEVGVPSAHPLDGSPEK	Phospho (STY)	1885.85	0.845888	2028	Q5BBF0	Cell division control protein Cdc25	yes	1	0							1	1	1	1	1	1	6	2.9e-11	7809	08212015_011	128.75	93.22	21283000	0	0	0	0	0	0	4421700	3744900	3661200	3692400	3316100	2447000			6534	2028	5686	26769;26770;26771;26772;26773;26774	29609;29610;29611;29612;29613;29614	29612
TILVENNNLSSSPK	Phospho (STY)	1594.76	0.760367	1420	Q5B1A4	Cell division control protein Cdc6	yes	1	0							1	1	1		1	1	5	1.72e-05	9254	08212015_011	118.23	85.006	15447000	0	0	0	0	0	0	2622500	4097000	2944300	0	2974400	2808900			6851	1420	5967	27984;27985;27986;27987;27988	30941;30942;30943;30944;30945;30946;30947	30945
RKTLTETPVGGPVGGVPLGLQPMK	Phospho (STY)	2511.33	0.328431	821	P36011	Cell pattern formation-associated protein stuA	yes	1	2							1	1	1	1	1	1	6	1.75e-20	17032	08212015_011	145.73	127.17	17302000	0	0	0	0	0	0	2983800	2099900	2309200	4491200	2491600	2926800			5611	821	4908	23081;23082;23083;23084;23085;23086	25564;25565;25566;25567;25568;25569	25567
GSVTEIESDVK	Phospho (STY)	1242.54	0.538078	821	P36011	Cell pattern formation-associated protein stuA	yes	1	0							1	1	1	1	1	1	6	1.62e-14	7949	08212015_013	149.82	107.03	96077000	0	0	0	0	0	0	16070000	19944000	16828000	10255000	17202000	15778000			3139	821	2751	13246;13247;13248;13249;13250;13251	14690;14691;14692;14693;14694;14695	14695
GVPSSAYIPEDERPKPANSR	Phospho (STY)	2249.05	0.0477752	2227	Q5BE72	Cell wall biogenesis protein phosphatase Ssd1	yes	1	0							1	1	1	1	1		5	0.00025407	6504	08212015_012	73.597	53.346	27491000	0	0	0	0	0	0	5728300	6382100	4575400	8057800	2747200	0			3192	2227	2795	13411;13412;13413;13414;13415	14869;14870;14871;14872;14873	14873
EKAPSPSGGTPFR	Phospho (STY)	1409.63	0.634044	1555	Q5B3I3	Cell wall protein	yes	1	1							1	1	1	2	1	1	7	1.71e-05	5128	08212015_012	215.06	145	68583000	0	0	0	0	0	0	3855600	21687000	6069200	19827000	2809600	14336000			2291	1555	2005	9821;9822;9823;9824;9825;9826;9827	10897;10898;10899;10900;10901;10902;10903	10902
EEASPKEEPSLEANESK	Phospho (STY)	1952.83	0.825212	776	O43100	Centromere/microtubule-binding protein CBF5	yes	1	1							1	1	1	1	2	1	7	5.16e-06	3980	08212015_008	102.36	67.568	53283000	0	0	0	0	0	0	4278400	6736900	6152100	9564000	23260000	3291200			2119	776	1858	9111;9112;9113;9114;9115;9116;9117	10110;10111;10112;10113;10114;10115;10116;10117	10113
DYSAPDGDSSQQAVDVVAK	Phospho (STY)	2030.85	0.84701	776	O43100	Centromere/microtubule-binding protein CBF5	yes	1	0							1	1	1	1	1	1	6	7.62e-15	8041	08212015_006	144.5	110.07	55527000	0	0	0	0	0	0	6706800	7283800	4545800	10679000	12857000	13455000			1998	776	1749	8646;8647;8648;8649;8650;8651	9600;9601;9602;9603;9604;9605;9606;9607	9600
GDTSAPAMSTMNEVSPIDPK	Phospho (STY)	2126.89	0.890137	565	C8VP84	Ceramide synthase LagA	yes	1	0							1		1	1	1	1	5	8.07e-07	11820	08212015_006	100.92	66.884	12820000	0	0	0	0	0	0	3361200	0	2297500	2533500	2319400	2308600			2839	565	2489	12047;12048;12049;12050;12051	13373;13374;13375;13376;13377;13378;13379;13380	13373
LSVIQPPRPQTPSVER	Phospho (STY)	1882.97	0.966612	1817	Q5B7N5	Chitin synthase activator (Chs3)	yes	1	0	1						1	2	3	1	1	2	11	2.78e-09	10034	08212015_006	185.02	129.77	137070000	0	0	0	0	0	0	21212000	26098000	31087000	21549000	23513000	13614000			4402	1817	3865	18375;18376;18377;18378;18379;18380;18381;18382;18383;18384;18385	20356;20357;20358;20359;20360;20361;20362;20363;20364;20365;20366;20367;20368;20369;20370	20357
ADSVQSPSATPKPGSAPPSAAPAAPATQKPATPGR	Phospho (STY)	3345.64	0.635448	1817	Q5B7N5	Chitin synthase activator (Chs3)	yes	1	0							1	1	2	1	1	1	7	4.57e-06	4696	08212015_012	69.088	51.073	37986000	0	0	0	0	0	0	2037100	2517300	9059200	4486200	11471000	8415200			124	1817	104	492;493;494;495;496;497;498	541;542;543;544;545;546;547;548;549;550;551	549
TPVPGAMPSPRPSPSSANFPPR	2 Phospho (STY)	2406.06	0.0592817	1817	Q5B7N5	Chitin synthase activator (Chs3)	yes	2	0							1	1	2	1	2		7	0.0063251	15342	08212015_007	53.554	33.642	25554000	0	0	0	0	0	0	2477600	8608500	7749100	4785800	1932700	0			6986	1817	6084	28749;28750;28751;28752;28753;28754;28755	31780;31781;31782;31783;31784;31785;31786;31787;31788	31781
TPVPGAMPSPRPSPSSANFPPR	Oxidation (M);2 Phospho (STY)	2422.05	0.0541963	1817	Q5B7N5	Chitin synthase activator (Chs3)	yes	2	0							1	1		1	1	1	5	0.0017896	12147	08212015_013	62.646	42.476	28544000	0	0	0	0	0	0	3535800	5165900	0	9177200	5991700	4673600			6987	1817	6084	28756;28757;28758;28759;28760	31789;31790;31791;31792;31793;31794;31795;31796	31796	464
LNPSASRTSLVQDSR	2 Phospho (STY)	1789.78	0.776107	830	P78611	Chitin synthase D	yes	2	1								1	1	1	1	1	5	1.99e-06	5979	08212015_011	203.29	147.17	3677900	0	0	0	0	0	0	0	800940	906130	593970	900710	476130			4275	830	3755	17929;17930;17931;17932;17933	19876;19877;19878;19879;19880	19878
TVSQGSDTTLALDALEK	Phospho (STY)	1827.85	0.850304	692	C8VUP2	Choline kinase	yes	1	0							1	1	2	1	2	1	8	1.18e-31	19425	08212015_007	181.88	148.75	48360000	0	0	0	0	0	0	4226400	9193400	9639500	9602700	9385900	6311900			7124	692	6207	29284;29285;29286;29287;29288;29289;29290;29291	32368;32369;32370;32371;32372;32373;32374;32375;32376	32371
TVSQGSDTTLALDALEK	2 Phospho (STY)	1907.82	0.816635	692	C8VUP2	Choline kinase	yes	2	0							1	1	1	1	2	1	7	4.42e-12	19743	08212015_013	143.29	120.3	22818000	0	0	0	0	0	0	1015000	5304000	0	9522700	0	6976400			7125	692	6207	29292;29293;29294;29295;29296;29297;29298	32377;32378;32379;32380;32381;32382;32383;32384	32384
MEPSQQSPLLLPQNEHK	Phospho (STY)	2054.95	0.949641	692	C8VUP2	Choline kinase	yes	1	0							1	1	1	1	1	1	6	0.00021169	9947	08212015_011	82.349	47.967	14697000	0	0	0	0	0	0	3598400	1794000	3078700	1647000	2475100	2104000			4516	692	3965	18765;18766;18767;18768;18769;18770	20785;20786;20787;20788;20789;20790	20788
EEQGSSVEVPVNASGHR	Phospho (STY)	1860.8	0.800334	2289	Q5BF24	Choline transporter	yes	1	0							1	1	1	1	1	1	6	1.45e-31	4761	08212015_012	180.16	126.64	134840000	0	0	0	0	0	0	21639000	23659000	26290000	19751000	23971000	19525000			2152	2289	1884	9240;9241;9242;9243;9244;9245	10264;10265;10266;10267;10268;10269	10268
MPAVDSAKEEQGSSVEVPVNASGHR	Phospho (STY)	2660.19	0.190159	2289	Q5BF24	Choline transporter	yes	1	1							1	1	1	1	1	1	6	7.19e-10	7641	08212015_007	104.12	79.33	75256000	0	0	0	0	0	0	21676000	8889000	11836000	3505700	22364000	6986200			4575	2289	4003	18961;18962;18963;18964;18965;18966	20995;20996;20997;20998;20999;21000;21001	20996
MPAVDSAKEEQGSSVEVPVNASGHR	Oxidation (M);Phospho (STY)	2676.19	0.185073	2289	Q5BF24	Choline transporter	yes	1	1							1	1	1	1	1		5	3.19e-09	5367	08212015_012	94.96	75.512	17916000	0	0	0	0	0	0	3587500	5312000	3571500	3269500	2175300	0			4574	2289	4003	18956;18957;18958;18959;18960	20990;20991;20992;20993;20994	20994	596
QLWNSRPNSPAPSTR	Phospho (STY)	1789.83	0.826096	619	C8VRX2	Cholinephosphate cytidylyltransferase	yes	1	0			1				1	1	1	1		1	6	1.55e-07	7009	08212015_013	195.79	156.06	8274100	0	0	336270	0	0	0	2957100	1516400	1268400	1015300	0	1180700			5307	619	4659	21920;21921;21922;21923;21924;21925	24275;24276;24277;24278;24279;24280	24279
GQSPASEEEHESELER	Phospho (STY)	1892.74	0.742545	619	C8VRX2	Cholinephosphate cytidylyltransferase	yes	1	0							1	2	2	1	1	2	9	2.5e-07	5724	08212015_007	119.27	78.95	68271000	0	0	0	0	0	0	2893700	15376000	11070000	3583200	1366000	33982000			3080	619	2703	13003;13004;13005;13006;13007;13008;13009;13010;13011	14427;14428;14429;14430;14431;14432;14433;14434;14435	14429
DASGEEGDESTGPIISPVK	2 Phospho (STY)	2046.81	0.807192	619	C8VRX2	Cholinephosphate cytidylyltransferase	yes	2	0							1	1	1	1	1	1	6	5.77e-20	9333	08212015_012	159.13	123	23663000	0	0	0	0	0	0	3745400	6345500	3182500	4788100	3132900	2468800			798	619	679	3348;3349;3350;3351;3352;3353	3719;3720;3721;3722;3723;3724	3723
EDPGEPSETTPASSDIETHTK	2 Phospho (STY)	2386.91	0.909091	619	C8VRX2	Cholinephosphate cytidylyltransferase	yes	2	0							1	1	1	1	1	1	6	2.29e-15	5040	08212015_012	126.96	97.538	23787000	0	0	0	0	0	0	2884200	5503500	3614500	5006100	2860500	3918200			2102	619	1842	9042;9043;9044;9045;9046;9047	10036;10037;10038;10039;10040;10041	10040
ADSQHLSTADIAK	Phospho (STY)	1435.63	0.634438	619	C8VRX2	Cholinephosphate cytidylyltransferase	yes	1	0							1	1	1	1	1	1	6	2.87e-06	4707	08212015_006	126.14	91.213	83789000	0	0	0	0	0	0	7862500	13060000	16411000	20108000	11721000	14628000			123	619	103	486;487;488;489;490;491	535;536;537;538;539;540	535
SSTTDLLQPSSR	Phospho (STY)	1370.61	0.607889	619	C8VRX2	Cholinephosphate cytidylyltransferase	yes	1	0							1	1		1	1	1	5	1.35e-14	7970	08212015_013	152.68	122.51	29196000	0	0	0	0	0	0	5162900	7691400	0	5302200	5990800	5049100			6515	619	5669	26688;26689;26690;26691;26692	29515;29516;29517;29518;29519	29519
VQVSMNDDDGDDSEPNAK	Phospho (STY)	2014.75	0.746309	2201	Q5BDX5	Chromodomain helicase (Chd1)	yes	1	0					1			1	1	1	1	1	6	2.02e-35	5022	08212015_011	189.09	155.46	19262000	0	0	0	0	191140	0	0	3174900	5462100	4891600	3222400	2319900			7433	2201	6492	30530;30531;30532;30533;30534;30535	33746;33747;33748;33749;33750;33751	33748
RKSPSVDDADFIR	Phospho (STY)	1584.73	0.729736	2201	Q5BDX5	Chromodomain helicase (Chd1)	yes	1	2							1	1	1	1	1	1	6	1.32e-13	8096	08212015_006	271.62	207.93	39085000	0	0	0	0	0	0	4988900	5547100	3605600	7211100	8749700	8982500			5609	2201	4907	23072;23073;23074;23075;23076;23077	25555;25556;25557;25558;25559;25560	25555
SATAASEEDIPDAEPTVK	2 Phospho (STY)	1989.79	0.785728	1157	Q5AXD2	Chromosome segregation protein (Pcs1)	yes	2	0							1	1	1	1	1	1	6	1.82e-19	8736	08212015_012	156.79	113.49	18895000	0	0	0	0	0	0	1754700	4327800	2098500	4951700	1509500	4253300			5886	1157	5137	24133;24134;24135;24136;24137;24138	26723;26724;26725;26726;26727;26728	26727
LSGLIESDDEDVMQPGADAAR	Phospho (STY)	2267.96	0.961722	1157	Q5AXD2	Chromosome segregation protein (Pcs1)	yes	1	0							1	1	1	1	1	1	6	6.51e-19	15926	08212015_013	139.22	113.8	68326000	0	0	0	0	0	0	8138400	12272000	10800000	10666000	12561000	13889000			4367	1157	3837	18262;18263;18264;18265;18266;18267	20236;20237;20238;20239;20240;20241	20241
SKSAEMKPTAEAEIPATQETEATTTR	Phospho (STY)	2857.31	0.305248	1157	Q5AXD2	Chromosome segregation protein (Pcs1)	yes	1	1							1	1	1	1	1	1	6	4.26e-10	7019	08212015_006	104.5	59.136	29502000	0	0	0	0	0	0	2839400	7241000	3378000	5071800	3882800	7089200			6130	1157	5346	25182;25183;25184;25185;25186;25187	27862;27863;27864;27865;27866;27867;27868	27862
LSGLIESDDEDVMQPGADAAR	Oxidation (M);Phospho (STY)	2283.96	0.956637	1157	Q5AXD2	Chromosome segregation protein (Pcs1)	yes	1	0							1	1	1	1		1	5	2.14e-10	12538	08212015_007	111.33	83.288	33923000	0	0	0	0	0	0	6810100	5941500	5057100	8546700	0	7567600			4366	1157	3837	18257;18258;18259;18260;18261	20231;20232;20233;20234;20235	20232	308
SPSLPQSHSTEPNEEGIVQEEPPR	Phospho (STY)	2723.21	0.207583	2322	Q5BFG5	Chromosome segregation protein BIR1	yes	1	0								1	1	1	1	1	5	2.46e-05	8790	08212015_013	77.149	58.526	14323000	0	0	0	0	0	0	0	2835000	2514300	4357600	2635000	1981300			6321	2322	5503	25892;25893;25894;25895;25896	28642;28643;28644;28645;28646;28647;28648	28648
ENTASPEKPEVEEGEEDDR	Phospho (STY)	2238.88	0.88016	2322	Q5BFG5	Chromosome segregation protein BIR1	yes	1	0							1	1	1		1	1	5	0.0001098	3871	08212015_007	80.844	46.158	5480900	0	0	0	0	0	0	1104900	1617800	877360	0	993580	887300			2416	2322	2111	10336;10337;10338;10339;10340	11478;11479;11480;11481;11482	11479
SILKPTAPVSPIR	Phospho (STY)	1457.8	0.800716	1490	Q5B2K9	Chromosome segregation protein Spc105	yes	1	0							1	1	1	1	1	1	6	8.93e-10	9874	08212015_006	142.4	110.73	17773000	0	0	0	0	0	0	2708200	3508400	3092300	2248200	3611100	2605200			6090	1490	5314	24983;24984;24985;24986;24987;24988	27654;27655;27656;27657;27658;27659	27654
RASMDEVPVESTAASIK	2 Phospho (STY)	1949.82	0.820674	1326	Q5B023	CLC channel	yes	2	1							1	1	1	1	1	1	6	3.34e-11	10201	08212015_008	136.44	98.625	13450000	0	0	0	0	0	0	2137900	3496400	1546600	2496500	2182200	1590700			5475	1326	4800	22539;22540;22541;22542;22543;22544	24979;24980;24981;24982;24983;24984	24981
RASMDEVPVESTAASIK	Oxidation (M);2 Phospho (STY)	1965.82	0.815589	1326	Q5B023	CLC channel	yes	2	1								2	1	1	1	1	6	1.06e-08	8079	08212015_007	120.72	89.679	12873000	0	0	0	0	0	0	0	4617500	3422700	3247600	1585400	0			5477	1326	4800	22551;22552;22553;22554;22555;22556	24992;24993;24994;24995;24996;24997	24992	345
RASMDEVPVESTAASIK	Phospho (STY)	1869.85	0.854344	1326	Q5B023	CLC channel	yes	1	1							1	1	1	1	1	1	6	1.22e-08	10788	08212015_013	129.27	98.609	25872000	0	0	0	0	0	0	3896600	4133300	3528100	6243900	3651800	4417800			5476	1326	4800	22545;22546;22547;22548;22549;22550	24985;24986;24987;24988;24989;24990;24991	24991
APEPVSTDEDAINSPNKK	Phospho (STY)	1990.89	0.888481	1876	Q5B8P8	Cleavage and polyadenylylation specificity factor	yes	1	1							1	1	1	1	1	1	6	3.2e-44	4550	08212015_012	196.78	156.5	23881000	0	0	0	0	0	0	2748600	4776500	4935400	3749200	3148000	4523300			415	1876	354	1732;1733;1734;1735;1736;1737	1941;1942;1943;1944;1945;1946;1947	1946
NSMGAEISDLK	Phospho (STY)	1243.52	0.515569	2151	Q5BDA5	Clip 170 homolog	yes	1	0							1	1	1	1	1	1	6	0.001315	13376	08212015_007	85.473	48.519	35064000	0	0	0	0	0	0	6603200	8047000	6732600	3521800	5111900	5047200			5047	2151	4423	20912;20913;20914;20915;20916;20917	23161;23162;23163;23164;23165;23166	23162
VNEFGQGGESDGEEEEDVKK	Phospho (STY)	2260.9	0.900896	1231	Q5AYM9	CLPTM1 domain protein	yes	1	1		1					1	1	1	1	1	1	7	6.18e-45	5351	08212015_012	198.45	151.36	167650000	0	2620600	0	0	0	0	20418000	35404000	13464000	21905000	25834000	48007000			7371	1231	6433	30268;30269;30270;30271;30272;30273;30274	33471;33472;33473;33474;33475;33476;33477	33475
SSEDTESKEEGSEEKSEEALDQER	Phospho (STY)	2807.11	0.114196	1552	Q5B3H2	Clustered mitochondria protein homolog	yes	1	2							1	2	1	2	1	2	9	2.59e-12	3296	08212015_013	116.45	96.719	55035000	0	0	0	0	0	0	2112000	9230200	3121200	15355000	2929400	22287000			6428	1552	5593	26366;26367;26368;26369;26370;26371;26372;26373;26374	29159;29160;29161;29162;29163;29164;29165;29166;29167	29166
DSFVSVNSAR	Phospho (STY)	1160.49	0.486317	933	Q5ASD3	Conserved fungal protein	yes	1	0							1	1	1	1	1	1	6	0.00036994	6872	08212015_012	97.273	65.284	23819000	0	0	0	0	0	0	4047400	4627700	4474000	3928900	3682600	3057900			1743	933	1524	7544;7545;7546;7547;7548;7549	8385;8386;8387;8388;8389;8390	8389
DAAVSQEFMTPAPK	Phospho (STY)	1570.67	0.67386	1768	Q5B6S0	Conserved hypothetical portein	yes	1	0							1	1	1	1	1	1	6	0.0001467	11596	08212015_011	105.01	72.575	13132000	0	0	0	0	0	0	2479800	3855200	1464200	1942400	1418100	1972000			701	1768	600	2884;2885;2886;2887;2888;2889	3193;3194;3195;3196;3197;3198	3196
LNSTAPKSPAVSEPAETTSPELK	Phospho (STY)	2433.17	0.167616	1166	Q5AXH5	Conserved leucine-rich repeat protein	yes	1	1							1	1	1	1	1		5	0.00015463	6395	08212015_006	75.106	55.41	8110700	0	0	0	0	0	0	1898100	1362000	1830700	1999900	1020100	0			4283	1166	3760	17960;17961;17962;17963;17964	19908;19909;19910;19911;19912;19913	19908
SGVLEEHLPGPNR	Phospho (STY)	1483.68	0.682057	290	C8VB27	Conserved serine proline-rich protein	yes	1	0				1		1	2	1	1	2	2	2	12	2.05e-09	10582	08212015_012	135.61	108.18	59528000	0	0	0	0	0	0	11028000	9746000	3257500	13347000	13643000	8507300			6048	290	5277	24835;24836;24837;24838;24839;24840;24841;24842;24843;24844;24845;24846	27494;27495;27496;27497;27498;27499;27500;27501;27502;27503;27504;27505;27506	27500
SVIAEAPSQQLVLR	Phospho (STY)	1589.82	0.817822	290	C8VB27	Conserved serine proline-rich protein	yes	1	0							1	1		1	1	1	5	0.007895	15067	08212015_013	65.298	36.938	7819500	0	0	0	0	0	0	1306000	1825000	0	2530700	701540	1456200			6615	290	5754	27086;27087;27088;27089;27090	29954;29955;29956;29957;29958	29958
DVEIPGSPLQSSQPIAK	Phospho (STY)	1844.89	0.892109	2378	Q5BGE6	Conserved serine-rich protein	yes	1	0							1	1	1	1	1	1	6	8.47e-32	13500	08212015_007	184.01	139.58	78334000	0	0	0	0	0	0	10674000	20248000	9751100	17156000	10327000	10178000			1902	2378	1660	8235;8236;8237;8238;8239;8240	9143;9144;9145;9146;9147;9148	9144
DIPVSSVEKDVEIPGSPLQSSQPIAK	2 Phospho (STY)	2879.36	0.360651	2378	Q5BGE6	Conserved serine-rich protein	yes	2	1							1	1	1	1	1	1	6	6.47e-13	19164	08212015_012	114.92	91.281	79763000	0	0	0	0	0	0	9583600	13168000	7198800	25027000	9225700	15559000			1265	2378	1098	5445;5446;5447;5448;5449;5450	6047;6048;6049;6050;6051;6052	6051
AGSEELGDSPLSPR	2 Phospho (STY)	1573.61	0.606248	2378	Q5BGE6	Conserved serine-rich protein	yes	2	0							1	1	1	1	1	1	6	0.00025863	9715	08212015_013	92.098	70.79	48483000	0	0	0	0	0	0	3453800	11394000	6919900	13195000	7022500	6497500			243	2378	207	1004;1005;1006;1007;1008;1009	1113;1114;1115;1116;1117;1118	1118
KPSFPQPTSPVTGQPSHTETAAPMSPR	2 Phospho (STY)	2992.32	0.319138	1228	Q5AYL5	COPII coat assembly protein sec16	yes	2	0				1			1	1	1		1	2	7	2e-13	8758	08212015_013	110.03	84.49	32004000	0	0	0	0	0	0	4390200	8835100	5165700	0	5142500	8470200			3855	1228	3392	16169;16170;16171;16172;16173;16174;16175	17919;17920;17921;17922;17923;17924;17925	17923
YSPAPPPPAAASAPLQR	Phospho (STY)	1769.85	0.850185	1228	Q5AYL5	COPII coat assembly protein sec16	yes	1	0							1	1	1	1	1	1	6	4.66e-08	8786	08212015_011	119.72	82.73	41526000	0	0	0	0	0	0	4739600	5996500	4716900	6589200	10284000	9200200			7712	1228	6748	31642;31643;31644;31645;31646;31647	34944;34945;34946;34947;34948;34949	34947
YSPKPPTLQPGVKPPASPR	Phospho (STY)	2096.08	0.0819759	1228	Q5AYL5	COPII coat assembly protein sec16	yes	1	0					1		1		1	1	1	1	6	0.0009918	8214	08212015_013	63.893	51.49	88263000	0	0	0	0	1501500	0	11592000	0	11694000	19165000	18877000	25435000			7714	1228	6750	31649;31650;31651;31652;31653;31654	34951;34952;34953;34954;34955;34956	34955
KPSFPQPTSPVTGQPSHTETAAPMSPR	Oxidation (M);Phospho (STY)	2928.35	0.347722	1228	Q5AYL5	COPII coat assembly protein sec16	yes	1	0								1	1	1	1	1	5	1.14e-12	6649	08212015_012	107.21	67.553	14745000	0	0	0	0	0	0	0	3916400	1999200	4725400	1247900	2855800			3856	1228	3392	16176;16177;16178;16179;16180	17926;17927;17928;17929;17930;17931;17932	17931	326
DLRPSTEIATGVDEK	Phospho (STY)	1709.79	0.78731	245	C8V9I8	CorA family metal ion transporter	yes	1	0							1	1	1	1	1	1	6	6.93e-22	9075	08212015_008	162.32	108.04	130080000	0	0	0	0	0	0	1781000	32439000	14272000	36429000	19438000	25716000			1444	245	1258	6246;6247;6248;6249;6250;6251	6928;6929;6930;6931;6932;6933;6934	6930
MEATLDVTLSR	Oxidation (M);Phospho (STY)	1330.58	0.583982	245	C8V9I8	CorA family metal ion transporter	yes	1	0							1	1	1	1	1	1	6	0.0010587	11379	08212015_006	107.69	79.327	15459000	0	0	0	0	0	0	1084300	3690200	1906100	3439100	1713100	3626200			4511	245	3961	18747;18748;18749;18750;18751;18752	20765;20766;20767;20768;20769;20770	20765	60
ANTLESHGPPDLEAILQR	Phospho (STY)	2039.97	0.967734	245	C8V9I8	CorA family metal ion transporter	yes	1	0							1		1	1	1	1	5	8.85e-05	21538	08212015_013	84.208	46.551	13027000	0	0	0	0	0	0	3200000	0	0	4882000	4440000	504920			401	245	342	1688;1689;1690;1691;1692	1885;1886;1887;1888;1889	1889
TAGNTAPGQQQQPGHLAPPVPR	Phospho (STY)	2301.1	0.101542	1456	Q5B1Q1	COTA	yes	1	0							1	1	1	1	1	1	6	2.65e-08	6946	08212015_013	102.92	73.749	84095000	0	0	0	0	0	0	18862000	11284000	12324000	21059000	13294000	7273000			6684	1456	5816	27374;27375;27376;27377;27378;27379	30266;30267;30268;30269;30270;30271	30271
VCGVQMDGIEETENRPPSPAQEK	Oxidation (M);Phospho (STY)	2666.14	0.135346	192	C8V7J8	CRAL/TRIO domain protein	yes	1	0							1	1	1	1	1	1	6	4.66e-16	5861	08212015_013	120.71	88.157	98159000	0	0	0	0	0	0	14967000	26026000	16186000	21175000	12875000	6929300			7195	192	6272	29544;29545;29546;29547;29548;29549	32664;32665;32666;32667;32668;32669	32669	45
EMLAAFEEGGYDSNAEK	Phospho (STY)	1939.75	0.754689	1907	Q5B978	CTD phosphatase-related	yes	1	0							1	1	1	1	1	1	6	1e-06	17355	08212015_008	111.38	80.095	10334000	0	0	0	0	0	0	1334600	1980900	1674000	1883900	1059900	2401200			2387	1907	2092	10234;10235;10236;10237;10238;10239	11358;11359;11360;11361;11362;11363;11364;11365	11361
HTASHSSPASPQLRPTLR	Phospho (STY)	2021.98	0.979636	1771	Q5B6S5	Cyclin-dependent protein kinase complex component	yes	1	0								1	1	1	1	1	5	1.88e-06	4588	08212015_011	145.28	103.19	19470000	0	0	0	0	0	0	0	5818900	1209000	5122400	1770900	5549000			3321	1771	2913	13973;13974;13975;13976;13977	15487;15488;15489;15490;15491	15489
AFPQVDAEGHNLPPSPAPSSPHGSR	2 Phospho (STY)	2711.15	0.153059	1155	Q5AXC9	Cystathionine beta-lyase	yes	2	0							4	4	3	3	2	4	20	0.00028864	9636	08212015_012	69.77	44.189	62781000	0	0	0	0	0	0	4084400	16219000	9467700	16760000	3717600	12533000			204	1155	171	844;845;846;847;848;849;850;851;852;853;854;855;856;857;858;859;860;861;862;863	948;949;950;951;952;953;954;955;956;957;958;959;960;961;962;963;964;965;966;967;968	962
AFPQVDAEGHNLPPSPAPSSPHGSR	Phospho (STY)	2631.19	0.186728	1155	Q5AXC9	Cystathionine beta-lyase	yes	1	0							1	1	2	1	1	1	7	6.42e-07	9365	08212015_012	89.684	52.485	26840000	0	0	0	0	0	0	4360500	5669100	6270300	3078200	3535700	3925900			203	1155	171	837;838;839;840;841;842;843	936;937;938;939;940;941;942;943;944;945;946;947	943
KPSVSSTSNAVSVER	Phospho (STY)	1626.76	0.76143	484	C8VKH8	Cytomegalovirus gH-receptor family protein	yes	1	0							1	1	1	1	1	1	6	0.00075419	3861	08212015_013	86.189	56.639	5695200	0	0	0	0	0	0	1294800	1348500	618100	835430	904450	694030			3864	484	3398	16214;16215;16216;16217;16218;16219	17971;17972;17973;17974;17975;17976	17976
ASTGDASEVVSPVPSR	2 Phospho (STY)	1717.7	0.696126	2156	Q5BDC6	Cytoplasmic dynein intermediate chain	yes	2	0								1	1	1	1	1	5	3.17e-08	5099	08212015_011	126.93	98.445	8277000	0	0	0	0	0	0	0	1720100	1955700	2201600	1095100	1304500			538	2156	457	2194;2195;2196;2197;2198	2451;2452;2453;2454;2455	2453
DTAKPDKPPSSGTPPPASAAAGDKPVQK	Phospho (STY)	2794.35	0.353853	2155	Q5BDB8	Cytoskeleton assembly control protein Sla1	yes	1	0							2	1	1	2	1		7	6.07e-07	2461	08212015_012	111.78	89.408	336950000	0	0	0	0	0	0	80149000	7487000	60475000	139940000	48904000	0			1825	2155	1593	7902;7903;7904;7905;7906;7907;7908	8773;8774;8775;8776;8777;8778;8779	8779
DSSPISGHFPPPPATPR	Phospho (STY)	1838.84	0.835263	1665	Q5B531	DDENN domain protein	yes	1	0							1	2	2	2	1	2	10	1.52e-06	11100	08212015_011	106.89	59.272	71800000	0	0	0	0	0	0	7263700	15085000	9864600	19266000	6382800	13937000			1796	1665	1571	7760;7761;7762;7763;7764;7765;7766;7767;7768;7769	8617;8618;8619;8620;8621;8622;8623;8624;8625;8626;8627	8622
DSSPISGHFPPPPATPR	2 Phospho (STY)	1918.8	0.801594	1665	Q5B531	DDENN domain protein	yes	2	0							1	1	1	1	1	1	6	1.73e-08	10964	08212015_012	124.31	98.729	22967000	0	0	0	0	0	0	2533800	5056600	2057200	5336500	2318900	5663800			1797	1665	1571	7770;7771;7772;7773;7774;7775	8628;8629;8630;8631;8632;8633;8634;8635;8636	8635
SSDRPGTGSTFKPGSPPSPR	2 Phospho (STY)	2173.92	0.919477	1665	Q5B531	DDENN domain protein	yes	2	0							1	1		1	1	1	5	0.0029348	4924	08212015_013	61.694	20.838	23113000	0	0	0	0	0	0	3851600	9585400	0	2331800	3133600	4210900			6423	1665	5590	26343;26344;26345;26346;26347	29135;29136;29137;29138;29139	29139
EQMPSSAPTPPAQITASPR	Phospho (STY)	2044.93	0.928906	596	C8VR18	Decapping enzyme Dcp2	yes	1	0							2	1	1	1	1	1	7	5.62e-15	8926	08212015_011	145.33	110.39	24581000	0	0	0	0	0	0	6290700	2671100	3342900	4409800	2226600	5639600			2451	596	2144	10484;10485;10486;10487;10488;10489;10490	11643;11644;11645;11646;11647;11648;11649;11650;11651	11649
HSATPSVVSPLTPHHQPAGSEPSNSDR	Phospho (STY)	2871.29	0.293713	596	C8VR18	Decapping enzyme Dcp3	yes	1	0							1	1	1		1	1	5	8.29e-05	5495	08212015_013	82.942	62.772	10155000	0	0	0	0	0	0	1157300	2103300	2346100	0	1543300	3005100			3307	596	2904	13919;13920;13921;13922;13923	15425;15426;15427;15428;15429;15430;15431;15432	15432
TSVPPTPDLVHNR	Phospho (STY)	1511.71	0.713357	2346	Q5BFV5	DENN (AEX-3) domain protein	yes	1	0							1	1	1	1		1	5	0.0029761	7524	08212015_012	82.578	49.719	24677000	0	0	0	0	0	0	5855600	4495000	4174600	5072400	0	5079000			7068	2346	6154	29103;29104;29105;29106;29107	32166;32167;32168;32169;32170	32169
LSVTDVADR	Phospho (STY)	1054.47	0.469605	2346	Q5BFV5	DENN (AEX-3) domain protein	yes	1	0								1	1	1	1	1	5	0.011356	8577	08212015_011	63.966	34.199	52545000	0	0	0	0	0	0	0	7087900	9999800	16494000	9295700	9667900			4403	2346	3866	18386;18387;18388;18389;18390	20371;20372;20373;20374;20375	20373
SSVSSSDSDSLSDYSNGLVGVK	Phospho (STY)	2268.96	0.963496	823	P38093	Developmental regulator flbA	yes	1	0							1	1	1	1	1	1	6	1.46e-15	15490	08212015_012	122.68	90.797	17120000	0	0	0	0	0	0	645730	2802500	1213700	9130200	904700	2423000			6522	823	5675	26728;26729;26730;26731;26732;26733	29561;29562;29563;29564;29565;29566;29567;29568;29569;29570	29569
SYSPTPGNVPER	Phospho (STY)	1382.59	0.58676	823	P38093	Developmental regulator flbA	yes	1	0							1	1	1	1	1	1	6	2.36e-09	4807	08212015_012	134.02	73.056	123570000	0	0	0	0	0	0	16409000	25813000	17841000	21271000	21657000	20583000			6664	823	5798	27280;27281;27282;27283;27284;27285	30164;30165;30166;30167;30168;30169	30168
SYASASPSEEKENGLESPGLGR	Phospho (STY)	2344.02	0.022014	1458	Q5B1Q9	Dis1/XMAP215 protein AlpA	yes	1	1				1			1	1	1	1	1	1	7	1.05e-12	8337	08212015_012	119.48	100.42	32957000	0	0	0	0	0	0	3734300	8245100	6205300	4435000	5224400	5112300			6656	1458	5791	27243;27244;27245;27246;27247;27248;27249	30125;30126;30127;30128;30129;30130;30131	30129
REESQPTAPITGTGLEEETTLSQGLGATLGMLK	Phospho (STY)	3494.69	0.68516	2063	Q5BBT8	DNA binding protein SART-1	yes	1	1							1	1	1	1		1	5	7.08e-30	27433	08212015_012	134.43	97.509	6365300	0	0	0	0	0	0	597920	1383700	1219100	1861500	0	1303100			5526	2063	4839	22739;22740;22741;22742;22743	25195;25196;25197;25198;25199;25200;25201;25202;25203	25201
DGDSPMREEPQSAAAAEPVEPR	Oxidation (M);Phospho (STY)	2434.01	0.0107974	2407	Q5BGV2	DNA helicase	yes	1	1	1			1			1	1	1		1	1	7	3.15e-19	5372	08212015_011	136.59	107.96	153420000	3633800	0	0	2188000	0	0	43826000	40516000	24711000	0	22178000	16369000			1067	2407	924	4493;4494;4495;4496;4497;4498;4499	4990;4991;4992;4993;4994;4995;4996	4993	625
DRDGDSPMREEPQSAAAAEPVEPR	Phospho (STY)	2689.14	0.143937	2407	Q5BGV2	DNA helicase	yes	1	2								1	1	1	1	1	5	0.00016969	5938	08212015_013	75.539	36.662	14359000	0	0	0	0	0	0	0	4228900	2963600	2693900	2039600	2432600			1681	2407	1468	7289;7290;7291;7292;7293	8108;8109;8110;8111;8112	8112
SQVKEPTPEIVVK	Phospho (STY)	1532.79	0.785125	73	C8V2T3	DNA ligase	yes	1	1							2	2	1	2	1	1	9	6.95e-06	7680	08212015_011	128.57	27.01	25567000	0	0	0	0	0	0	5889000	2787500	2581200	5424500	4386400	4498600			6386	73	5559	26217;26218;26219;26220;26221;26222;26223;26224;26225	29003;29004;29005;29006;29007;29008;29009;29010;29011	29008
KSQVKEPTPEIVVK	Phospho (STY)	1660.88	0.880088	73	C8V2T3	DNA ligase	yes	1	2							1	1	1	1	1	1	6	9.21e-35	5779	08212015_008	228.61	166.08	8957900	0	0	0	0	0	0	1037600	1196600	1040400	1709600	1953200	2020600			3922	73	3448	16443;16444;16445;16446;16447;16448	18224;18225;18226;18227;18228;18229	18226
EPTPEIVVK	Phospho (STY)	1090.53	0.531142	73	C8V2T3	DNA ligase	yes	1	0							1	1		1	1	1	5	0.0013059	7700	08212015_012	88.134	44.483	27109000	0	0	0	0	0	0	4060000	5813500	0	4286600	5396600	7552500			2433	73	2128	10410;10411;10412;10413;10414	11557;11558;11559;11560;11561	11560
LNVLNSPASTETR	Phospho (STY)	1480.69	0.692287	90	C8V3I8	DNA polymerase	yes	1	0							1	1	1	1	1	1	6	0.00056922	8398	08212015_012	96.096	57.956	9529800	0	0	0	0	0	0	1724700	1166000	988870	2237500	1080200	2332500			4288	90	3765	17980;17981;17982;17983;17984;17985	19929;19930;19931;19932;19933;19934;19935	19934
EGSQDGDLEILQASLR	Phospho (STY)	1809.81	0.814587	410	C8VHA6	DNA repair protein Rad18	yes	1	0							1	1		1	1	1	5	0.00095223	22142	08212015_008	81.224	50.144	4330100	0	0	0	0	0	0	0	1176300	0	2001100	353410	799280			2226	410	1946	9579;9580;9581;9582;9583	10627;10628;10629;10630;10631;10632;10633	10628
ASESIDLDDEEDKPIKPAK	Phospho (STY)	2178.99	0.99334	1477	Q5B224	DNA topoisomerase 2	yes	1	0		1					1	1	2	1	1	1	8	1.32e-09	7124	08212015_011	113.23	78.485	101400000	0	692680	0	0	0	0	16241000	15313000	12880000	25442000	18713000	12123000			488	1477	418	1983;1984;1985;1986;1987;1988;1989;1990	2223;2224;2225;2226;2227;2228;2229;2230	2227
DDDSDGLDDDEFMEIAK	Phospho (STY)	2008.71	0.713278	1477	Q5B224	DNA topoisomerase 2	yes	1	0							1	1	1	1	1	2	7	2.87e-09	21443	08212015_012	132.67	116.4	29447000	0	0	0	0	0	0	0	6501400	757280	10150000	1128000	10910000			854	1477	731	3572;3573;3574;3575;3576;3577;3578	3964;3965;3966;3967;3968;3969;3970;3971;3972	3970
KAAGDDSDDDFVVSK	Phospho (STY)	1647.67	0.666526	1477	Q5B224	DNA topoisomerase 2	yes	1	1							1	1	1	1	1	1	6	7.69e-81	6048	08212015_008	231.93	194.77	98836000	0	0	0	0	0	0	10844000	35457000	10775000	12919000	10289000	18552000			3628	1477	3195	15184;15185;15186;15187;15188;15189	16818;16819;16820;16821;16822;16823	16820
DEDGDLDMEASEVEVAPK	Oxidation (M);Phospho (STY)	2043.79	0.786777	1477	Q5B224	DNA topoisomerase 2	yes	1	0							1	1	1	1	1	1	6	2.32e-43	10750	08212015_008	191.44	165.08	44557000	0	0	0	0	0	0	5130000	10242000	3936400	12940000	4888000	7420200			941	1477	811	3911;3912;3913;3914;3915;3916	4337;4338;4339;4340;4341;4342	4339	395
GPVKASPQLKDEDGDLDMEASEVEVAPK	Oxidation (M);2 Phospho (STY)	3129.35	0.350223	1477	Q5B224	DNA topoisomerase 2	yes	2	2							1	1	1	1	1	1	6	4.58e-06	11258	08212015_013	88.468	70.708	65997000	0	0	0	0	0	0	5784400	17982000	4513900	13604000	3397700	20715000			3068	1477	2695	12965;12966;12967;12968;12969;12970	14386;14387;14388;14389;14390;14391	14391	395
ASPQLKDEDGDLDMEASEVEVAPK	2 Phospho (STY)	2732.12	0.117704	1477	Q5B224	DNA topoisomerase 2	yes	2	1							1	1	1	1		1	5	1e-07	14574	08212015_012	98.959	74.693	47448000	0	0	0	0	0	0	6721800	13179000	6232300	10992000	0	10323000			515	1477	439	2084;2085;2086;2087;2088	2330;2331;2332;2333;2334;2335;2336	2335
LKPLSPSELHLPSIR	Phospho (STY)	1765.95	0.949171	842	Q01981	DNA-binding protein creA	yes	1	0							1	1	1		1	1	5	1.55e-07	19836	08212015_007	195.79	137.81	7663200	0	0	0	0	0	0	2187100	1652100	1694900	0	1050600	1078600			4211	842	3697	17694;17695;17696;17697;17698	19624;19625;19626;19627;19628	19625
PASVHSQDNDQSMLDAQAQNQDHIDETLLEQK	Oxidation (M);2 Phospho (STY)	3780.56	0.561172	1242	Q5AYS2	DNA-directed RNA polymerase I and III 14 kDa polypeptide	yes	2	0							1		1	1	1	1	5	2.75e-07	14547	08212015_008	88.433	70.812	54702000	0	0	0	0	0	0	3494700	0	4921200	20511000	3746800	22028000			5140	1242	4505	21274;21275;21276;21277;21278	23555;23556;23557;23558;23559;23560	23557	329
PASVHSQDNDQSMLDAQAQNQDHIDETLLEQK	Phospho (STY)	3684.6	0.599927	1242	Q5AYS2	DNA-directed RNA polymerase I and III 14 kDa polypeptide	yes	1	0							1	1		1	1	1	5	0.00010654	15737	08212015_013	64.583	35.66	15744000	0	0	0	0	0	0	2310300	2805800	0	2902400	2195300	5530200			5141	1242	4505	21279;21280;21281;21282;21283	23561;23562;23563;23564;23565;23566;23567	23566
KLGSREPSVPVVK	Phospho (STY)	1474.79	0.790879	2026	Q5BBE5	DNA-directed RNA polymerase III RPC4	yes	1	2							1	1	1	1	1	1	6	2.2e-05	6311	08212015_012	237.76	202.72	7234400	0	0	0	0	0	0	1316600	1061900	1012000	1189100	1523200	1131500			3805	2026	3347	15946;15947;15948;15949;15950;15951	17669;17670;17671;17672;17673;17674;17675;17676	17675
LGSREPSVPVVK	2 Phospho (STY)	1426.66	0.662247	2026	Q5BBE5	DNA-directed RNA polymerase III RPC4	yes	2	1							1	1	1	1	1	1	6	0.015283	10275	08212015_007	70.335	32.566	37131000	0	0	0	0	0	0	4560400	7764400	6241300	4856700	5588600	8119700			4170	2026	3658	17524;17525;17526;17527;17528;17529	19430;19431;19432;19433;19434;19435;19436;19437	19431
SHDPDSHPLNLPPDELR	Phospho (STY)	2017.89	0.889484	1698	Q5B5I8	DnaJ and TPR domain protein	yes	1	0								1	1	1	1	1	5	0.0011062	10812	08212015_012	70.501	42.013	9602100	0	0	0	0	0	0	0	2340500	1039600	2247000	1649100	2325900			6055	1698	5284	24857;24858;24859;24860;24861	27518;27519;27520;27521;27522;27523;27524	27523
SSSENFFEEEGR	Phospho (STY)	1496.55	0.545683	1696	Q5B5H4	DnaJ domain protein	yes	1	0							1	2	1	1		1	6	0.00013188	13278	08212015_006	113.53	76.6	3821700	0	0	0	0	0	0	520730	1064500	437030	854210	0	945240			6483	1696	5640	26570;26571;26572;26573;26574;26575	29385;29386;29387;29388;29389;29390	29385
LGQQAIMDKSDEEIR	Phospho (STY)	1811.81	0.812479	1825	Q5B7V5	DnaJ domain protein	yes	1	1					1		1	1	1	1		1	6	1.03e-06	8312	08212015_012	166.07	111.58	3242500	0	0	0	0	0	0	879800	0	627070	526010	0	1209600			4166	1825	3654	17507;17508;17509;17510;17511;17512	19411;19412;19413;19414;19415;19416	19414
VETNLDDISEDEAKRQDLLR	Phospho (STY)	2438.13	0.132627	857	Q5AQF9	DRAP deaminase	yes	1	2							1	1	1	1	1		5	0.0001735	12790	08212015_012	78.244	43.991	36497000	0	0	0	0	0	0	6054600	8596200	4950800	10100000	6795800	0			7253	857	6326	29803;29804;29805;29806;29807	32954;32955;32956;32957;32958	32958
EVIVIDDTPPPDQSAAASR	Phospho (STY)	2059.95	0.94633	678	C8VU80	Dual specificity protein kinase	yes	1	0							1	1	1	1	1	1	6	6.21e-34	11788	08212015_008	181.88	143.28	19906000	0	0	0	0	0	0	3876400	3386900	1952500	5420800	2760600	2509100			2556	678	2234	10944;10945;10946;10947;10948;10949	12159;12160;12161;12162;12163;12164	12161
ASALNASGIDNALDALSLTSK	Phospho (STY)	2111.01	0.0147437	2284	Q5BF01	DUF1014 domain protein	yes	1	0								1	1	1	1	1	5	8.32e-11	23702	08212015_012	106.37	78.263	2602900	0	0	0	0	0	0	0	716950	0	761650	336160	788170			480	2284	410	1956;1957;1958;1959;1960	2194;2195;2196;2197;2198;2199;2200	2197
AVDLADSDEETEEPARK	Phospho (STY)	1953.82	0.820461	978	Q5ATY3	DUF1665 domain protein	yes	1	1						1	1	1	2	2	1	1	9	2.18e-97	4766	08212015_012	252.44	193.51	125680000	0	0	0	0	0	109600	13357000	16135000	26150000	37430000	14055000	18446000			604	978	515	2483;2484;2485;2486;2487;2488;2489;2490;2491	2761;2762;2763;2764;2765;2766;2767;2768;2769	2767
SALGDWSPTSSR	Phospho (STY)	1342.56	0.55546	1912	Q5B9A0	DUF221 domain protein	yes	1	0							1	1	1	1	1	1	6	0.00059645	12585	08212015_013	97.235	64.94	26946000	0	0	0	0	0	0	3171000	5350300	4769500	4726900	2804300	6123500			5858	1912	5112	24025;24026;24027;24028;24029;24030	26600;26601;26602;26603;26604;26605	26605
LGELEDEGTSPK	Phospho (STY)	1353.57	0.570107	1278	Q5AZF2	DUF300 domain protein	yes	1	0							1	1	1	1	1	1	6	6.83e-15	6083	08212015_007	157.07	127.6	38549000	0	0	0	0	0	0	4416300	4033200	4195900	8440700	7022900	10440000			4139	1278	3633	17420;17421;17422;17423;17424;17425	19312;19313;19314;19315;19316;19317	19313
SQSAANLGTSANTPAVNR	Phospho (STY)	1837.83	0.831969	1007	Q5AUG3	DUF455 domain protein	yes	1	0			1	1			1	1	1	1	1	1	8	1.56e-25	4991	08212015_012	163.91	109.66	18899000	0	0	190500	793550	0	0	3421800	2980300	3037500	2009800	3185100	3280400			6368	1007	5543	26097;26098;26099;26100;26101;26102;26103;26104	28866;28867;28868;28869;28870;28871;28872;28873	28870
FAGGDLDADVAELLNQEGHSQS	Phospho (STY)	2351.99	0.990714	2055	Q5BBN1	DUF618 domain protein	yes	1	0							2	2	1	1	1	2	9	2.49e-38	25804	08212015_012	175.85	145.44	26902000	0	0	0	0	0	0	3628700	5726200	1803400	3094200	2183100	10466000			2621	2055	2289	11232;11233;11234;11235;11236;11237;11238;11239;11240	12475;12476;12477;12478;12479;12480;12481;12482;12483;12484;12485	12483
RRDSWLENLAEGK	Phospho (STY)	1652.77	0.767184	960	Q5AT83	DUF636 domain protein	yes	1	2							1	1	1	1	1	1	6	2.2e-05	17306	08212015_012	234.04	199.95	23457000	0	0	0	0	0	0	3215600	9190100	2094000	3003200	1736700	4217700			5735	960	5002	23565;23566;23567;23568;23569;23570	26095;26096;26097;26098;26099;26100	26099
RDSWLENLAEGK	Phospho (STY)	1496.67	0.666073	960	Q5AT83	DUF636 domain protein	yes	1	1							1	1	1	1	1	1	6	0.0004158	20487	08212015_013	102.47	65.938	90875000	0	0	0	0	0	0	7680100	19245000	9056600	22093000	11024000	21776000			5517	960	4830	22708;22709;22710;22711;22712;22713	25163;25164;25165;25166;25167;25168	25168
ESSAPEIAADLVDEQKK	Phospho (STY)	1908.87	0.871768	1485	Q5B2J4	DUF914 domain membrane protein	yes	1	1							1	1	1	1	1		5	6.04e-06	14552	08212015_008	102.98	70.735	10826000	0	0	0	0	0	0	2926800	2339400	1582500	2258200	1718800	0			2495	1485	2183	10669;10670;10671;10672;10673	11852;11853;11854;11855;11856;11857	11854
RKDTLADEEDSDEETESVER	Phospho (STY)	2431.99	0.986416	134	C8V4E0	Dynamitin homolog (P50 subunit of dynactin)	yes	1	2	1				1		1	1	1	1	1	1	8	3.82e-20	4554	08212015_013	159.38	112.59	47740000	1332100	0	0	0	1056500	0	3825500	12932000	4394300	4838200	4896600	14466000			5602	134	4900	23025;23026;23027;23028;23029;23030;23031;23032	25505;25506;25507;25508;25509;25510;25511;25512	25510
TASDFSSPIDPEQAAQR	Phospho (STY)	1898.8	0.804751	134	C8V4E0	Dynamitin homolog (P50 subunit of dynactin)	yes	1	0						1	1	1	1	1	1	1	7	1.6e-05	13129	08212015_012	102.07	58.534	17362000	0	0	0	0	0	0	0	3226000	3836900	2602900	3129900	4566500			6697	134	5828	27429;27430;27431;27432;27433;27434;27435	30325;30326;30327;30328;30329;30330;30331;30332	30330
IQASDNDPDPNAEASGSSFDDNDEIKR	Phospho (STY)	2986.21	0.210162	517	C8VMA9	E1 ubiquitin activating enzyme	yes	1	1							1	1	1	1		1	5	6.87e-10	7276	08212015_011	100.7	75.093	25815000	0	0	0	0	0	0	5932300	5743900	3919200	6241700	0	3978000			3532	517	3113	14824;14825;14826;14827;14828	16420;16421;16422;16423;16424;16425;16426;16427	16422
FSVSPVVQR	Phospho (STY)	1097.53	0.52706	1277	Q5AZF0	EF2_NEUCR Elongation factor 2 (EF-2) (Colonial temperature-sensitive 3)	yes	1	0							1	1	1	1	1	1	6	1.33e-08	10747	08212015_007	132.03	83.913	20422000	0	0	0	0	0	0	2192500	3247400	3925800	4566300	3573300	2916300			2755	1277	2411	11754;11755;11756;11757;11758;11759	13051;13052;13053;13054;13055;13056	13052
ILLNQTSLR	Phospho (STY)	1136.6	0.595474	52	C8V1N7	Elongation factor 3	yes	1	0							1	1	1	1	1	1	6	6.01e-12	11778	08212015_013	145.14	67.849	41431000	0	0	0	0	0	0	6414400	6385300	6097600	8658200	6366500	7509200			3493	52	3077	14691;14692;14693;14694;14695;14696	16276;16277;16278;16279;16280;16281	16281
YEVAPPSPAGEK	Phospho (STY)	1323.57	0.574798	1000	Q5AUB3	Elongation of fatty acids protein	yes	1	0					1		1	1	1	1	1	1	7	1.73e-06	5312	08212015_006	129.38	85.617	62262000	0	0	0	0	1284400	0	13242000	10338000	15646000	0	13001000	8749900			7635	1000	6675	31341;31342;31343;31344;31345;31346;31347	34618;34619;34620;34621;34622;34623;34624;34625	34618
YEVAPPSPAGEKK	Phospho (STY)	1451.67	0.669761	1000	Q5AUB3	Elongation of fatty acids protein	yes	1	1							1	1	1	1	1	1	6	3.55e-21	4665	08212015_011	163.9	114.92	50203000	0	0	0	0	0	0	5969500	16025000	7148500	7283500	6436900	7339900			7636	1000	6676	31348;31349;31350;31351;31352;31353	34626;34627;34628;34629;34630;34631	34629
AAEMSGETSETTEDEAIAK	2 Phospho (STY)	2128.78	0.779657	2261	Q5BEP9	Elongation of fatty acids protein	yes	2	0							1	1	1	1	1	1	6	8.15e-56	6076	08212015_011	205.23	176.68	36539000	0	0	0	0	0	0	4155100	10049000	4848200	4205600	5630600	7650200			20	2261	14	72;73;74;75;76;77	76;77;78;79;80;81;82	80
AAEMSGETSETTEDEAIAK	Oxidation (M);2 Phospho (STY)	2144.77	0.774571	2261	Q5BEP9	Elongation of fatty acids protein	yes	2	0							1	1	1	1	1		5	2.59e-09	4018	08212015_007	108.28	94.129	10934000	0	0	0	0	0	0	1819100	3712100	2350500	3052600	0	0			19	2261	14	67;68;69;70;71	71;72;73;74;75	72	589
TDGATPQDPDTLSELEAAELSR	Phospho (STY)	2395.04	0.042809	2255	Q5BEP0	Endoribonuclease ysh1	yes	1	0								1	1	1	1	1	5	1.39e-18	20367	08212015_012	135.63	104.33	10964000	0	0	0	0	0	0	0	3105600	1865000	1674900	3202600	1115400			6724	2255	5853	27518;27519;27520;27521;27522	30431;30432;30433;30434;30435;30436;30437	30436
SPTDISLAPLAHIPSHDDAGEGSSR	Phospho (STY)	2609.18	0.175889	2299	Q5BF49	Endosomal SPRY domain protein	yes	1	0							1	1	1	1	1	1	6	4.12e-05	16348	08212015_013	75.939	50.023	20496000	0	0	0	0	0	0	2995200	6132100	3304400	2540100	2927900	2596400			6338	2299	5518	25968;25969;25970;25971;25972;25973	28726;28727;28728;28729;28730;28731;28732;28733	28733
ATSVELLNPK	Phospho (STY)	1150.56	0.563505	2053	Q5BBM9	Essential Hsp90p co-chaperone	yes	1	0							1	1	1	1	1		5	0.0084775	10740	08212015_012	67.113	47.798	5626400	0	0	0	0	0	0	1198400	944310	1246100	1167400	1070200	0			583	2053	495	2415;2416;2417;2418;2419	2690;2691;2692;2693;2694	2694
ADKDSYMESDEEEEKKPAIAAPR	Phospho (STY)	2688.16	0.162607	1151	Q5AX75	Eukaryotic translation initiation factor 3 subunit C	yes	1	2	1						1	1	1	1	1	1	7	4.14e-08	5653	08212015_012	191.9	159.77	465090000	7269300	0	0	0	0	0	48792000	142030000	36646000	97438000	31719000	101190000			106	1151	89	411;412;413;414;415;416;417	455;456;457;458;459;460;461;462	460
DSYMESDEEEEKKPAIAAPR	Phospho (STY)	2374	0.00358671	1151	Q5AX75	Eukaryotic translation initiation factor 3 subunit C	yes	1	1					1	1	1	1	1	1	1	1	8	1.06e-06	6762	08212015_011	97.214	77.229	610000000	0	0	0	0	9084900	7581800	76594000	138080000	97733000	111820000	84947000	84154000			1819	1151	1589	7864;7865;7866;7867;7868;7869;7870;7871	8732;8733;8734;8735;8736;8737;8738;8739	8735
DSYMESDEEEEKKPAIAAPR	Oxidation (M);Phospho (STY)	2390	0.998501	1151	Q5AX75	Eukaryotic translation initiation factor 3 subunit C	yes	1	1					1		1	1	1	1	1	1	7	7.65e-07	4840	08212015_013	97.129	66.193	245220000	0	0	0	0	6262100	0	48667000	22031000	56005000	32480000	8459200	71314000			1817	1151	1589	7849;7850;7851;7852;7853;7854;7855	8717;8718;8719;8720;8721;8722;8723	8722	306
EQVNFDDGMSELDR	Phospho (STY)	1733.66	0.660395	1361	Q5B0H6	Eukaryotic translation initiation factor 3 subunit L	yes	1	0	1			1			1	1	1	1	1	1	8	4.87e-30	17874	08212015_007	180.03	153.01	204780000	0	0	0	0	0	0	28606000	40836000	35907000	34593000	20223000	44610000			2462	1361	2153	10535;10536;10537;10538;10539;10540;10541;10542	11697;11698;11699;11700;11701;11702;11703;11704;11705;11706;11707;11708;11709	11699
RDVSDPFYR	Phospho (STY)	1233.52	0.517952	1336	Q5B063	Eukaryotic translation initiation factor 5	yes	1	1								1	1	1	1	1	5	0.0085094	9440	08212015_012	68.044	32.045	22381000	0	0	0	0	0	0	0	6360200	2887300	4472100	3144000	5517100			5519	1336	4832	22717;22718;22719;22720;22721	25172;25173;25174;25175;25176	25175
EEEKDCNVVILTSMGEQMCMEVK	3 Oxidation (M)	2806.18	0.183939	1727	Q5B615	Eukaryotic translation initiation factor 5A	yes	0	1							1	1	1	1	1	1	6	4.46e-31	9962	08212015_008	165.9	134.41	101440000	0	0	0	0	0	0	9896700	28015000	14351000	17278000	12476000	19427000			2121	1727	1860	9121;9122;9123;9124;9125;9126	10121;10122;10123;10124;10125;10126;10127	10123	443;444;445
AAPAAAATPEPVEEGAPTVQDK	Phospho (STY)	2199.01	0.00965837	1924	Q5B9K5	Eukaryotic translation initiation factor subunit eIF2A	yes	1	0							1	1	1	1	1	1	6	9.9e-11	5899	08212015_006	109.19	78.073	11594000	0	0	0	0	0	0	1964500	2188700	1933800	1344100	1242300	2920500			38	1924	29	140;141;142;143;144;145	154;155;156;157;158;159;160;161	154
MGMGSGVTPLSR	Oxidation (M);Phospho (STY)	1287.54	0.535258	74	C8V2U2	Eukaryotic translation initiation factor subunit eIF-4F	yes	1	0							1	2	1	2	2	2	10	1.62e-05	6741	08212015_006	123.76	100.38	45847000	0	0	0	0	0	0	6403800	10118000	4249600	7674700	7598800	9802700			4521	74	3968	18792;18793;18794;18795;18796;18797;18798;18799;18800;18801	20814;20815;20816;20817;20818;20819;20820;20821;20822;20823	20814	16;17
MGMGSGVTPLSR	Phospho (STY)	1271.54	0.540344	74	C8V2U2	Eukaryotic translation initiation factor subunit eIF-4F	yes	1	0							1	1	1	1	1	1	6	5.93e-05	9890	08212015_006	117.13	80.811	59406000	0	0	0	0	0	0	9122200	12311000	11141000	6794300	14191000	5846600			4522	74	3968	18802;18803;18804;18805;18806;18807	20824;20825;20826;20827;20828;20829	20824
ISYPESIASPNPALNANAPADR	Phospho (STY)	2347.08	0.0845546	74	C8V2U2	Eukaryotic translation initiation factor subunit eIF-4F	yes	1	0								2	1	1	1	1	6	0.00036166	13787	08212015_011	66.137	42.484	16015000	0	0	0	0	0	0	0	5858400	2693100	2818600	2321900	2323400			3577	74	3151	15007;15008;15009;15010;15011;15012	16624;16625;16626;16627;16628;16629;16630	16626
TPSQVSDRPGSSLGQNAPSAVPSTPGHTHTPSR	Phospho (STY)	3389.57	0.574973	74	C8V2U2	Eukaryotic translation initiation factor subunit eIF-4F	yes	1	0							1	1	1	1		1	5	4.56e-05	5811	08212015_011	65.887	47.872	411280000	0	0	0	0	0	0	97584000	188700000	7019100	109900000	0	8080800			6968	74	6068	28673;28674;28675;28676;28677	31697;31698;31699;31700;31701;31702	31699
NTNQPMSFGPSSMLGSR	Phospho (STY)	1889.78	0.780133	74	C8V2U2	Eukaryotic translation initiation factor subunit eIF-4F	yes	1	0								1	1	1	1	1	5	0.00037582	17972	08212015_008	85.062	47.292	9958800	0	0	0	0	0	0	0	1323000	1998900	3960100	1283300	1393500			5081	74	4453	21062;21063;21064;21065;21066	23319;23320;23321;23322;23323;23324	23320
RASTVLISQGPDDMR	Phospho (STY)	1724.79	0.791684	500	C8VLL8	FAD binding domain protein	yes	1	1							2	1	1	1	2	1	8	0.0013047	10165	08212015_008	124.21	62.004	15303000	0	0	0	0	0	0	3059800	2112800	2359400	1450100	4350200	1970500			5481	500	4804	22567;22568;22569;22570;22571;22572;22573;22574	25009;25010;25011;25012;25013;25014;25015;25016;25017;25018	25013
VHAVLPQTPLSPR	Phospho (STY)	1493.78	0.775564	500	C8VLL8	FAD binding domain protein	yes	1	0							1	1	1	1	1	1	6	4.17e-07	11132	08212015_011	133.23	105.89	14866000	0	0	0	0	0	0	2551800	2658400	2583200	1833500	3034100	2204900			7294	500	6362	29960;29961;29962;29963;29964;29965	33135;33136;33137;33138;33139;33140	33138
GETAETEQATTATGDDAK	Phospho (STY)	1874.74	0.741876	2107	Q5BCH2	FF domain protein	yes	1	0							1	1	1	1	1	1	6	1.83e-33	3709	08212015_011	175.65	140.6	7463500	0	0	0	0	0	0	633250	1281100	1409400	893850	789390	2456600			2869	2107	2516	12198;12199;12200;12201;12202;12203	13545;13546;13547;13548;13549;13550	13548
LPSPVSQGEQPR	Phospho (STY)	1373.63	0.634044	1055	Q5AVJ4	FHA domain protein	yes	1	0						1	1	1	1	1	1	1	7	0.00019008	4799	08212015_006	110.64	90.322	19476000	0	0	0	0	0	164770	3166000	3517800	3732900	3896100	2602700	2395700			4307	1055	3782	18053;18054;18055;18056;18057;18058;18059	20017;20018;20019;20020;20021;20022;20023	20017
SRFSNIEQDTTKR	Phospho (STY)	1660.76	0.757013	2304	Q5BF77	Fibronectin type III domain protein	yes	1	2							1	1		1	1	1	5	1.68e-05	5874	08212015_012	201.08	135.62	8539000	0	0	0	0	0	0	882780	2695700	0	1507600	985800	2467200			6391	2304	5564	26242;26243;26244;26245;26246	29028;29029;29030;29031;29032	29031
ERTPTSAVPGPAADEAK	Phospho (STY)	1775.81	0.809108	2203	Q5BDY0	Formin binding protein (FNB3)	yes	1	1							1	1	1	1	1	1	6	8e-53	4142	08212015_013	203.53	122.93	49047000	0	0	0	0	0	0	5476600	7041800	4345900	2648800	5199300	24335000			2471	2203	2161	10580;10581;10582;10583;10584;10585	11750;11751;11752;11753;11754;11755	11755
ERTPTSAVPGPAADEAKEEK	Phospho (STY)	2161.99	0.989257	2203	Q5BDY0	Formin binding protein (FNB3)	yes	1	2							1	1	1	1	1	1	6	1.52e-14	4125	08212015_008	135.3	115.63	68364000	0	0	0	0	0	0	7349600	12301000	11265000	9926800	9188800	18334000			2473	2203	2162	10588;10589;10590;10591;10592;10593	11758;11759;11760;11761;11762;11763	11760
TPTSAVPGPAADEAK	Phospho (STY)	1490.67	0.665404	2203	Q5BDY0	Formin binding protein (FNB3)	yes	1	0							1	1	1	1	1	1	6	2.3e-07	4474	08212015_006	129.05	76.634	59567000	0	0	0	0	0	0	6909900	11580000	9150400	9063000	15101000	7763000			6979	2203	6077	28717;28718;28719;28720;28721;28722	31745;31746;31747;31748;31749;31750	31745
QTDVRPPSPGLGDTYDQQLLAK	Phospho (STY)	2478.18	0.179183	330	C8VD56	GABA permease (Uga4)	yes	1	0							1	1	1	1	1	1	6	1.66e-05	15074	08212015_008	79.341	53.39	74139000	0	0	0	0	0	0	12584000	11096000	17129000	14342000	8546800	10442000			5416	330	4752	22320;22321;22322;22323;22324;22325	24735;24736;24737;24738;24739;24740	24737
PSFSQAVELPAWK	Phospho (STY)	1538.72	0.717046	1343	Q5B093	Glucose-6-phosphate isomerase	yes	1	0							1	1		1	1	1	5	0.011744	22196	08212015_011	62.525	40.108	6156400	0	0	0	0	0	0	652470	2061600	0	1279900	417820	1744600			5153	1343	4514	21323;21324;21325;21326;21327	23612;23613;23614;23615;23616	23614
SAALFAGSNNPLTIDAGEGK	Phospho (STY)	2011.93	0.9252	1565	Q5B3L6	Glucosyltransferase	yes	1	0							1	1	1	1	1	1	6	1.68e-09	20013	08212015_011	111.65	93.756	9508800	0	0	0	0	0	0	782390	951850	1986500	2809200	1405500	1573300			5833	1565	5087	23914;23915;23916;23917;23918;23919	26469;26470;26471;26472;26473;26474;26475;26476;26477;26478	26474
QVDDLSGSFIDR	Phospho (STY)	1430.61	0.607889	411	C8VHA7	Glutamate carboxypeptidase	yes	1	0							1	1	1	1	1	1	6	1.31e-14	14431	08212015_013	152.94	87.249	18153000	0	0	0	0	0	0	3250600	2838800	4055700	2950600	2292900	2764800			5433	411	4766	22400;22401;22402;22403;22404;22405	24818;24819;24820;24821;24822;24823;24824	24824
ASTENFDEGSPSQEPLPR	Phospho (STY)	2039.85	0.847344	1438	Q5B1I1	Glycerol-3-phosphate acyltransferase Sct1	yes	1	0							1	1		1	1	1	5	7.57e-19	9415	08212015_013	148.01	115.32	31845000	0	0	0	0	0	0	6283300	6642600	0	9049700	3888300	5981000			537	1438	456	2189;2190;2191;2192;2193	2446;2447;2448;2449;2450	2450
SPSASTDNILHFEHK	Phospho (STY)	1761.77	0.772329	660	C8VTT9	Glycerol-3-phosphate dehydrogenase [NAD(+)]	yes	1	0								1	1	1	1	1	5	2.28e-05	11434	08212015_012	147.75	102.1	20556000	0	0	0	0	0	0	0	5951700	3448400	2952400	3306400	4896700			6316	660	5499	25867;25868;25869;25870;25871	28611;28612;28613;28614;28615;28616;28617	28615
SMSVGGTESDISELNER	Phospho (STY)	1889.77	0.771402	2421	Q5BH43	Glycerophosphocholine phosphodiesterase Gde1	yes	1	0							1	1	1	1	1	1	6	1.9e-23	14201	08212015_012	170.38	133.56	50008000	0	0	0	0	0	0	9861300	10488000	4896700	8995700	6280100	9486100			6234	2421	5433	25529;25530;25531;25532;25533;25534	28234;28235;28236;28237;28238;28239;28240	28238
SMSVGGTESDISELNER	Oxidation (M);Phospho (STY)	1905.77	0.766317	2421	Q5BH43	Glycerophosphocholine phosphodiesterase Gde1	yes	1	0							1	1		1	1	1	5	4.37e-16	10633	08212015_013	155.08	113.97	26350000	0	0	0	0	0	0	2932600	7083200	0	6548200	3552800	6233000			6233	2421	5433	25524;25525;25526;25527;25528	28229;28230;28231;28232;28233	28233	627
TPGSPGQIAIGGTER	Phospho (STY)	1519.7	0.703186	2421	Q5BH43	Glycerophosphocholine phosphodiesterase Gde1	yes	1	0							1	1	1	1	1		5	2.86e-06	8887	08212015_007	117.29	88.049	12152000	0	0	0	0	0	0	2043800	2726000	2973100	2382900	2026300	0			6950	2421	6052	28595;28596;28597;28598;28599	31612;31613;31614;31615;31616;31617;31618;31619	31614
NSFTPGPTPHASPLSQPTINAALK	Phospho (STY)	2525.23	0.231553	2421	Q5BH43	Glycerophosphocholine phosphodiesterase Gde1	yes	1	0							1	1	1		1	1	5	7.42e-05	15247	08212015_013	74.742	54.136	10280000	0	0	0	0	0	0	2196900	3510500	1718000	0	1842000	1012200			5035	2421	4414	20859;20860;20861;20862;20863	23107;23108;23109;23110;23111	23111
VGVASQDDDYDQVTSR	Phospho (STY)	1833.74	0.741816	256	C8V9T2	Golgi complex component Cog3	yes	1	0							1	1		1	1	1	5	2.59e-54	6360	08212015_011	216.38	145.24	18092000	0	0	0	0	0	0	4978000	3399000	0	3689000	2329400	3696600			7292	256	6360	29949;29950;29951;29952;29953	33122;33123;33124;33125;33126	33124
TPSTPSLATEFR	Phospho (STY)	1385.62	0.622811	609	C8VRM6	Golgi matrix protein	yes	1	0							1	1	1	1	1	1	6	0.00074482	15360	08212015_008	93.106	68.597	8594400	0	0	0	0	0	0	1366900	0	1186400	3010900	1752700	1277500			6973	609	6071	28685;28686;28687;28688;28689;28690	31710;31711;31712;31713;31714;31715;31716	31713
SASPADSPKPLAAGALPR	Phospho (STY)	1784.88	0.882213	2441	Q5BHA9	GPI-anchored cell surface glycoprotein	yes	1	0							1	1	1		1	2	6	3.62e-05	9178	08212015_013	142.1	88.867	10328000	0	0	0	0	0	0	839930	2077600	1430500	0	1384600	4595800			5879	2441	5131	24098;24099;24100;24101;24102;24103	26682;26683;26684;26685;26686;26687;26688;26689;26690	26689
NPTIPEANDSEAQPSNETARESDEINK	Phospho (STY)	3035.3	0.299311	2010	Q5BB65	GRAM domain protein	yes	1	1		1						1	1	1	1	1	6	3.51e-06	6706	08212015_011	81.489	64.357	14866000	0	877210	0	0	0	0	0	3547300	2703300	2622900	3071700	2043800			4973	2010	4359	20566;20567;20568;20569;20570;20571	22777;22778;22779;22780;22781;22782;22783;22784;22785	22781
DDSFDASLEDLEK	Phospho (STY)	1562.6	0.602529	66	C8V2A5	GTP binding protein (Bud4)	yes	1	0							1	1	1	1	1	1	6	0.00089273	19361	08212015_008	89.232	66.346	13133000	0	0	0	0	0	0	1462200	3910300	1571200	1736100	2477900	1975800			906	66	780	3772;3773;3774;3775;3776;3777	4178;4179;4180;4181;4182;4183	4180
GSLDRDDSFDASLEDLEK	Phospho (STY)	2090.87	0.868139	66	C8V2A5	GTP binding protein (Bud4)	yes	1	1							1	1	1	1	1		5	4.22e-08	18669	08212015_007	109.19	78.944	8822900	0	0	0	0	0	0	675720	3219900	1492100	2542100	892990	0			3111	66	2729	13127;13128;13129;13130;13131	14559;14560;14561;14562;14563	14560
NTAASISTIGSNPDIAGR	Phospho (STY)	1823.84	0.841471	2069	Q5BBV0	GTPase activating protein (Gyp5)	yes	1	0							1	2	1	1	1	1	7	1.7e-11	10577	08212015_011	130.81	103.28	30197000	0	0	0	0	0	0	3808100	7568100	4322900	4625500	5574800	4297700			5069	2069	4442	20997;20998;20999;21000;21001;21002;21003	23251;23252;23253;23254;23255;23256;23257	23254
SQDLEVDGSSVGSR	Phospho (STY)	1514.62	0.624996	2069	Q5BBV0	GTPase activating protein (Gyp5)	yes	1	0					1		1	1	1	1	1	1	7	2e-06	5787	08212015_013	123.43	71.454	9082700	0	0	0	0	172350	0	1423000	2418900	1556100	1131800	1197300	1183200			6353	2069	5530	26031;26032;26033;26034;26035;26036;26037	28794;28795;28796;28797;28798;28799;28800	28799
TPAASGASLNPFDQLDAK	Phospho (STY)	1881.85	0.850973	548	C8VNH4	GTPase activating protein for Arf	yes	1	0							1	1	1	2		1	6	2.22e-09	20128	08212015_013	118.59	95.608	87642000	0	0	0	0	0	0	10488000	17740000	22957000	18816000	0	17641000			6941	548	6045	28566;28567;28568;28569;28570;28571	31582;31583;31584;31585;31586;31587	31587
STSEAANPALDPNNPLHITLPTFR	Phospho (STY)	2655.27	0.269395	344	C8VDQ4	GTPase-activating protein	yes	1	0								1	1	1	1	2	6	3.22e-12	24728	08212015_012	107.58	83.94	18469000	0	0	0	0	0	0	0	4683200	2349300	3488800	2263400	5684700			6563	344	5714	26884;26885;26886;26887;26888;26889	29733;29734;29735;29736;29737;29738;29739	29737
DLSPSSSPLNGATPTR	Phospho (STY)	1678.76	0.756344	2428	Q5BH68	Guanine nucleotide exchange factor (Gea2)	yes	1	0							1	1	1	1	1	1	6	0.00029263	10327	08212015_007	89.011	67.758	19076000	0	0	0	0	0	0	3977700	4270700	4283700	2533900	2068100	1942000			1454	2428	1267	6282;6283;6284;6285;6286;6287	6966;6967;6968;6969;6970;6971	6967
NGNSYFSPTESAR	Phospho (STY)	1508.59	0.593302	1441	Q5B1I8	Guanine nucleotide exchange factor Cdc24	yes	1	0							1	1	1	1	1	1	6	1.12e-05	8621	08212015_012	119.47	69.992	6182400	0	0	0	0	0	0	504610	1336700	0	1657000	973640	1710400			4817	1441	4219	19890;19891;19892;19893;19894;19895	22007;22008;22009;22010;22011;22012	22011
SQNNSPTNQSLPIR	2 Phospho (STY)	1714.71	0.707693	1441	Q5B1I8	Guanine nucleotide exchange factor Cdc24	yes	2	0								1	1	1	1	1	5	8.9e-05	8188	08212015_013	105.92	77.309	56776000	0	0	0	0	0	0	0	11318000	9650300	14419000	8647300	12741000			6364	1441	5539	26081;26082;26083;26084;26085	28850;28851;28852;28853;28854	28854
TEQESIPGTSASPPPPPEKDEPYVNR	Phospho (STY)	2901.31	0.306963	200	C8V7N4	Guanine nucleotide exchange factor Vps9	yes	1	1	1	1	1	1	1		1	1		1		1	9	4.03e-09	9098	08212015_011	92.792	73.07	40885000	4714500	3582000	2478900	2584600	3133300	0	3729000	7550700	0	7355000	0	5757300			6763	200	5886	27654;27655;27656;27657;27658;27659;27660;27661;27662	30586;30587;30588;30589;30590;30591;30592;30593;30594;30595;30596	30587
SSTLDSVTNIQDTDPHPSPNQPSSSR	2 Phospho (STY)	2926.2	0.201919	1323	Q5B010	Guanyl-nucleotide exchange factor	yes	2	0							1	1	1	1	1	1	6	1.64e-09	9132	08212015_011	102.66	81.507	37794000	0	0	0	0	0	0	2901500	8690900	3436500	11466000	3271600	8028300			6509	1323	5664	26667;26668;26669;26670;26671;26672	29493;29494;29495;29496;29497;29498	29496
KGSVTADGMDFDLK	Oxidation (M);Phospho (STY)	1578.66	0.663689	1323	Q5B010	Guanyl-nucleotide exchange factor	yes	1	1							1	1	1	1	1	1	6	8.19e-07	9786	08212015_011	122.3	82.959	25706000	0	0	0	0	0	0	3864500	4701600	4838800	4331700	2600500	5368700			3764	1323	3312	15752;15753;15754;15755;15756;15757	17463;17464;17465;17466;17467;17468	17466	344
LTLPGSFDDGEER	Phospho (STY)	1514.63	0.629018	1323	Q5B010	Guanyl-nucleotide exchange factor	yes	1	0							1	1		1	1	1	5	0.010596	15635	08212015_011	63.062	44.925	5448000	0	0	0	0	0	0	1022300	1883400	0	853200	731610	957420			4426	1323	3885	18474;18475;18476;18477;18478	20473;20474;20475;20476;20477	20475
STPVPDDDPSQVEK	Phospho (STY)	1592.66	0.660713	1204	Q5AYC1	Guanyl-nucleotide exchange factor (Sec7)	yes	1	0							1	1	1	1	1	1	6	7.66e-05	4170	08212015_013	111.78	65.233	33055000	0	0	0	0	0	0	3003100	6988300	4682700	3668000	6228100	8485100			6559	1204	5710	26870;26871;26872;26873;26874;26875	29718;29719;29720;29721;29722;29723	29723
SITGPTPFR	Phospho (STY)	1054.48	0.484861	1204	Q5AYC1	Guanyl-nucleotide exchange factor (Sec7)	yes	1	0							1	1	1	1	1	1	6	0.0089284	11287	08212015_013	67.214	49.155	42273000	0	0	0	0	0	0	7879600	10503000	5273400	6948200	7189000	4479600			6106	1204	5328	25060;25061;25062;25063;25064;25065	27738;27739;27740;27741;27742;27743	27743
GDVDDVDTDGSDIQNTNHPGLSGLR	Phospho (STY)	2676.13	0.130061	1301	Q5AZQ2	GYF domain protein	yes	1	0			1				1	1	1	1	1	1	7	1.78e-13	11559	08212015_011	108.37	69.186	46659000	0	0	0	0	0	0	10115000	12979000	3518300	8060700	5090100	6895400			2841	1301	2491	12057;12058;12059;12060;12061;12062;12063	13388;13389;13390;13391;13392;13393;13394	13391
SQSPWGEQLK	Phospho (STY)	1238.53	0.533268	1301	Q5AZQ2	GYF domain protein	yes	1	0		1					1	1	1	1	1	1	7	9.75e-10	10798	08212015_007	133.88	84.817	307550000	0	1948300	0	0	0	0	26710000	86225000	46649000	49292000	58479000	38248000			6378	1301	5552	26153;26154;26155;26156;26157;26158;26159	28928;28929;28930;28931;28932;28933;28934	28929
DTADTSSPFGSLKR	2 Phospho (STY)	1640.65	0.648447	1301	Q5AZQ2	GYF domain protein	yes	2	1	1					1		1	1	1	1	1	7	0.0016301	8811	08212015_013	87.356	62.507	89860000	0	0	0	0	0	0	0	19096000	14490000	24178000	10127000	21969000			1824	1301	1592	7895;7896;7897;7898;7899;7900;7901	8766;8767;8768;8769;8770;8771;8772	8770
STSGPVPVAASPVRPK	Phospho (STY)	1628.83	0.828721	1301	Q5AZQ2	GYF domain protein	yes	1	0				1			1	1	1	2	1	1	8	3.74e-16	5377	08212015_008	152.64	129.81	84639000	0	0	0	817870	0	0	9241300	10571000	8659300	23481000	15680000	16188000			6564	1301	5715	26890;26891;26892;26893;26894;26895;26896;26897	29740;29741;29742;29743;29744;29745;29746;29747	29742
SAAAAAAAAAQNIAATTPTPSSTGK	Phospho (STY)	2279.08	0.0794693	1301	Q5AZQ2	GYF domain protein	yes	1	0							1	1	1	2	2	1	8	7.53e-10	10903	08212015_013	103.24	82.141	35732000	0	0	0	0	0	0	2929800	7797800	1372800	9616600	7185200	6829900			5826	1301	5081	23885;23886;23887;23888;23889;23890;23891;23892	26436;26437;26438;26439;26440;26441;26442;26443;26444	26444
ETGDSIGNPMSPTTSGSR	Phospho (STY)	1872.76	0.756086	1301	Q5AZQ2	GYF domain protein	yes	1	0				1			1	1	1	1	1	1	7	0.00036821	7879	08212015_007	85.969	53.11	56690000	0	0	0	1625600	0	0	6644800	12758000	9902000	8879400	8846300	8033400			2521	1301	2204	10783;10784;10785;10786;10787;10788;10789	11983;11984;11985;11986;11987;11988;11989;11990	11984
DTADTSSPFGSLK	Phospho (STY)	1404.58	0.581006	1301	Q5AZQ2	GYF domain protein	yes	1	0							1	1	1	1	1	1	6	4.81e-40	12554	08212015_011	195.5	166.13	153990000	0	0	0	0	0	0	16747000	25949000	23465000	28914000	22148000	36771000			1821	1301	1591	7875;7876;7877;7878;7879;7880	8743;8744;8745;8746;8747;8748;8749;8750	8747
SAAAAAAAAAQNIAATTPTPSSTGKR	Phospho (STY)	2435.18	0.18058	1301	Q5AZQ2	GYF domain protein	yes	1	1							1	1	1	1	1	1	6	1.75e-25	13303	08212015_012	139.52	116.53	64176000	0	0	0	0	0	0	17259000	11057000	5319700	10978000	12489000	7074100			5827	1301	5082	23893;23894;23895;23896;23897;23898	26445;26446;26447;26448;26449;26450;26451;26452	26451
SQTQTPVEAPTTSIAPWAK	2 Phospho (STY)	2171.95	0.954131	1301	Q5AZQ2	GYF domain protein	yes	2	0							1	1	1	1	1	1	6	3.15e-15	17359	08212015_013	146.91	112.89	131790000	0	0	0	0	0	0	14738000	33559000	12714000	36713000	9107900	24962000			6384	1301	5557	26205;26206;26207;26208;26209;26210	28989;28990;28991;28992;28993;28994;28995;28996	28996
GDSAMPQPFPPPPSASPLPAPAAQR	Oxidation (M);Phospho (STY)	2579.19	0.187974	1301	Q5AZQ2	GYF domain protein	yes	1	0						1	1	1	1	1		1	6	1.63e-09	13075	08212015_011	99.641	79.647	68519000	0	0	0	0	0	4034700	11809000	13680000	10238000	17456000	0	11302000			2834	1301	2485	12033;12034;12035;12036;12037;12038	13358;13359;13360;13361;13362;13363;13364	13361	342
RRETGDSIGNPMSPTTSGSR	Phospho (STY)	2184.96	0.958308	1301	Q5AZQ2	GYF domain protein	yes	1	2							1	1	1	1	1	1	6	1e-06	5035	08212015_011	100.81	64.493	23129000	0	0	0	0	0	0	3555200	6261200	3801100	4723800	1716400	3070900			5737	1301	5004	23573;23574;23575;23576;23577;23578	26103;26104;26105;26106;26107;26108;26109	26106
ETGDSIGNPMSPTTSGSR	2 Phospho (STY)	1952.72	0.722417	1301	Q5AZQ2	GYF domain protein	yes	2	0							1	1	1	1	1	1	6	1.73e-06	6813	08212015_006	101.3	78.326	29134000	0	0	0	0	0	0	3563200	6445500	4093600	5339800	4885000	4807000			2520	1301	2204	10777;10778;10779;10780;10781;10782	11976;11977;11978;11979;11980;11981;11982	11976
GLFSKDSSEDIPSVR	Phospho (STY)	1715.78	0.776745	1301	Q5AZQ2	GYF domain protein	yes	1	1								1	1	1	1	2	6	1.56e-05	15036	08212015_011	196.16	133.69	38496000	0	0	0	0	0	0	0	0	8305200	2056100	7958200	20177000			2980	1301	2619	12663;12664;12665;12666;12667;12668	14056;14057;14058;14059;14060;14061;14062	14059
VGSGMDLPSIDR	Oxidation (M);Phospho (STY)	1341.56	0.563581	1301	Q5AZQ2	GYF domain protein	yes	1	0							1	1	1	1	1	1	6	0.00093706	9465	08212015_013	108.66	82.298	23935000	0	0	0	0	0	0	2583500	5667000	4128900	3720900	3041800	4793500			7286	1301	6356	29931;29932;29933;29934;29935;29936	33100;33101;33102;33103;33104;33105;33106	33106	343
VGSGMDLPSIDR	Phospho (STY)	1325.57	0.568667	1301	Q5AZQ2	GYF domain protein	yes	1	0							1	1	1	1	1	1	6	0.0016179	15621	08212015_007	80.102	52.548	64229000	0	0	0	0	0	0	9021700	7922000	11109000	20166000	8712200	7298200			7287	1301	6356	29937;29938;29939;29940;29941;29942	33107;33108;33109;33110;33111;33112;33113;33114	33109
SETNPFSDEPR	Phospho (STY)	1357.52	0.51874	1301	Q5AZQ2	GYF domain protein	yes	1	0							1	1	1	1	1	1	6	0.0025679	9878	08212015_011	87.363	54.364	33033000	0	0	0	0	0	0	4339000	7660800	5363900	5024300	4686900	5957700			5978	1301	5215	24537;24538;24539;24540;24541;24542	27173;27174;27175;27176;27177;27178	27176
RTSVSYPQGNAPYNTSSPSSTRPGPR	Phospho (STY)	2843.3	0.298798	1301	Q5AZQ2	GYF domain protein	yes	1	1							1	1		1	1	1	5	1.74e-13	5551	08212015_012	106.18	89.099	107690000	0	0	0	0	0	0	6512100	30486000	0	22504000	6777000	41410000			5800	1301	5060	23802;23803;23804;23805;23806	26346;26347;26348;26349;26350	26349
SDPFTFGSPTSFAAR	Phospho (STY)	1666.7	0.702852	1301	Q5AZQ2	GYF domain protein	yes	1	0							1	1		1	1	1	5	5.7e-05	21667	08212015_013	97.384	68.306	6334000	0	0	0	0	0	0	1149300	1669900	0	1062100	1261100	1191600			5919	1301	5165	24254;24255;24256;24257;24258	26853;26854;26855;26856;26857	26857
SGMMTPGDFASLQEVK	Oxidation (M);Phospho (STY)	1792.74	0.741288	1023	Q5AUM0	GYS_NEUCR Glycogen [starch] synthase	yes	1	0							2	2	1	2	2	2	11	1.14e-06	17815	08212015_012	116.39	93.407	30052000	0	0	0	0	0	0	4743400	7501100	2624000	5262000	5367400	4554400			6025	1023	5258	24722;24723;24724;24725;24726;24727;24728;24729;24730;24731;24732	27373;27374;27375;27376;27377;27378;27379;27380;27381;27382;27383	27381	276;277
KIEGEDASVASL	Phospho (STY)	1297.58	0.580277	1050	Q5AVH0	HAD-superfamily hydrolase	yes	1	1							1	1	1	1	1		5	0.00064323	10695	08212015_008	96.247	71.394	18698000	0	0	0	0	0	0	3378000	3807700	4078500	3626600	3807300	0			3781	1050	3326	15840;15841;15842;15843;15844	17554;17555;17556;17557;17558	17556
IVDNSDDEDEAEDGGIR	Phospho (STY)	1927.73	0.73204	1243	Q5AYS9	HATPase_c domain protein	yes	1	0			1			1	1	1	1	1	1	1	8	1.5e-42	5801	08212015_011	201.96	161.75	54822000	0	0	375630	0	0	255080	4899800	11548000	6473300	11561000	9722400	9986000			3593	1243	3166	15067;15068;15069;15070;15071;15072;15073;15074	16689;16690;16691;16692;16693;16694;16695;16696	16692
RPSFGEEGDETSSHFR	Phospho (STY)	1916.77	0.769034	1735	Q5B692	HEAT repeat protein (DRIM)	yes	1	0							1	1	1	1	1	1	6	1.01e-24	6714	08212015_012	331.8	288.85	29395000	0	0	0	0	0	0	3983600	6103700	3999600	7854200	3272400	4181600			5681	1735	4964	23329;23330;23331;23332;23333;23334	25830;25831;25832;25833;25834;25835;25836;25837	25835
NGLESYAYSLK	Phospho (STY)	1323.57	0.574798	1508	Q5B2V1	Heat shock 70 kDa protein	yes	1	0							1	1	1	1	1	1	6	2.91e-06	14824	08212015_011	126.16	107.33	87246000	0	0	0	0	0	0	13629000	20240000	11639000	15342000	10317000	16080000			4813	1508	4216	19876;19877;19878;19879;19880;19881	21992;21993;21994;21995;21996;21997	21995
NVLIESPYGSPK	Phospho (STY)	1382.65	0.648297	1328	Q5B041	Heat shock protein 60	yes	1	0							1	1	1	1	1	1	6	0.00049974	13595	08212015_012	99.927	74.859	6820100	0	0	0	0	0	0	898710	1339500	1119700	1091000	1239200	1132000			5110	1328	4478	21155;21156;21157;21158;21159;21160	23419;23420;23421;23422;23423;23424	23423
VPSYSTAVR	Phospho (STY)	1058.48	0.479775	2449	Q6SIF1	HECT-type ubiquitin ligase-interacting protein creD	yes	1	0							1	1	1	1	1	1	6	2.08e-06	5756	08212015_011	116.84	85.307	97387000	0	0	0	0	0	0	12468000	15585000	12943000	14749000	15771000	25870000			7406	2449	6466	30416;30417;30418;30419;30420;30421	33626;33627;33628;33629;33630;33631	33629
KGSMSDVPQNLLEHIK	Phospho (STY)	1874.9	0.896149	833	P80581	Hexokinase	yes	1	1						1	2	1	1	1	1	1	8	1.18e-05	18612	08212015_011	171.76	133.66	506490000	0	0	0	0	0	7713100	115900000	74816000	97141000	98849000	67044000	45028000			3758	833	3307	15725;15726;15727;15728;15729;15730;15731;15732	17433;17434;17435;17436;17437;17438;17439;17440	17437
KGSMSDVPQNLLEHIK	Oxidation (M);Phospho (STY)	1890.89	0.891064	833	P80581	Hexokinase	yes	1	1							2	1	1		2	2	8	0.00016925	15814	08212015_011	87.05	47.699	231920000	0	0	0	0	0	0	61784000	25609000	6400100	0	46229000	91898000			3757	833	3307	15717;15718;15719;15720;15721;15722;15723;15724	17424;17425;17426;17427;17428;17429;17430;17431;17432	17430	226
NEAEISQGPPSPSFK	Phospho (STY)	1666.72	0.723981	1684	Q5B5C5	Hexokinase	yes	1	0							1	1	1	1	1	1	6	5.92e-23	8552	08212015_013	173.03	126.05	63207000	0	0	0	0	0	0	8262800	10826000	8999500	10835000	13340000	10944000			4750	1684	4155	19631;19632;19633;19634;19635;19636	21730;21731;21732;21733;21734;21735;21736	21736
GSWQGPPSPAPLR	Phospho (STY)	1428.66	0.655114	1936	Q5B9P0	High affinity cAMP phosphodiesterase	yes	1	0							1	1	1	1	1	1	6	0.0015741	12081	08212015_012	79.514	30.615	14978000	0	0	0	0	0	0	1441900	4491400	2037700	2855100	1921700	2229900			3141	1936	2753	13253;13254;13255;13256;13257;13258	14697;14698;14699;14700;14701;14702;14703	14702
LPFDEPVQTPEDK	Phospho (STY)	1593.7	0.69637	1870	Q5B8M9	Histidine kinase D5	yes	1	0							1	1	1	1	1	1	6	1.12e-14	13268	08212015_012	158.17	119.17	14371000	0	0	0	0	0	0	2357100	4457500	1598300	2482200	1815600	1660000			4294	1870	3770	18007;18008;18009;18010;18011;18012	19965;19966;19967;19968;19969;19970;19971	19970
TQSVDAEEHAPVLR	Phospho (STY)	1630.74	0.735215	1428	Q5B1E0	Histone acetyltransferase	yes	1	0				1	1		1	1	1	1	1	1	8	2.85e-10	7235	08212015_007	144.4	107.39	21958000	0	0	0	631160	503350	0	4868700	3875700	3039500	4114400	3205800	1719600			7004	1428	6098	28823;28824;28825;28826;28827;28828;28829;28830	31863;31864;31865;31866;31867;31868;31869;31870	31864
KTQSVDAEEHAPVLR	Phospho (STY)	1758.83	0.830178	1428	Q5B1E0	Histone acetyltransferase	yes	1	1							1	1	1	1	1	1	6	1.94e-12	5198	08212015_012	265.06	202.95	12068000	0	0	0	0	0	0	3598800	1883400	2026700	3069500	0	1490100			3953	1428	3470	16610;16611;16612;16613;16614;16615	18407;18408;18409;18410;18411;18412	18411
RSSLSPPSQNENVPAK	2 Phospho (STY)	1869.8	0.802322	144	C8V5G6	Histone deacetylase complex subunit (Hos4)	yes	2	1							2	2	2	2	2	2	12	1.11e-05	4005	08212015_012	105.38	69.252	60588000	0	0	0	0	0	0	10768000	8383600	8543000	7555800	5071600	20265000			5770	144	5035	23673;23674;23675;23676;23677;23678;23679;23680;23681;23682;23683;23684	26208;26209;26210;26211;26212;26213;26214;26215;26216;26217;26218;26219	26216
GLDSVAGDKEGPPSPK	Phospho (STY)	1632.74	0.739632	144	C8V5G6	Histone deacetylase complex subunit (Hos4)	yes	1	1							1	1	1	2	1	1	7	8.65e-16	4968	08212015_008	157.53	114.36	46412000	0	0	0	0	0	0	2462600	10318000	9293100	12358000	5847400	6132500			2969	144	2609	12619;12620;12621;12622;12623;12624;12625	14008;14009;14010;14011;14012;14013;14014	14010
VVEVDKESPPPIHQVLDR	Phospho (STY)	2136.06	0.0616344	144	C8V5G6	Histone deacetylase complex subunit (Hos4)	yes	1	1							1	1	1	1	1	1	6	0.00037866	11077	08212015_013	77.324	62.365	75998000	0	0	0	0	0	0	18801000	14433000	9311200	12294000	8028400	13130000			7537	144	6581	30989;30990;30991;30992;30993;30994	34232;34233;34234;34235;34236;34237	34237
SEALSDGESLSAPK	Phospho (STY)	1469.63	0.628684	662	C8VTU6	Histone demethylase	yes	1	0							1	1	1	1	1	1	6	0.00028732	7589	08212015_012	97.203	67.48	22007000	0	0	0	0	0	0	4704500	3060700	3073300	3961200	3277600	3929800			5944	662	5188	24380;24381;24382;24383;24384;24385	26994;26995;26996;26997;26998;26999;27000	26999
LQQLHDAEDSDEEQHTPLSR	Phospho (STY)	2427.03	0.0339756	1386	Q5B0Y5	Histone-lysine N-methyltransferase, H3 lysine-4 specific	yes	1	0	1						1	1	1	1	1	1	7	7.75e-07	6031	08212015_012	94.276	62.325	40961000	511100	0	0	0	0	0	6105600	8951900	7419600	8392900	4177900	5401600			4329	1386	3802	18134;18135;18136;18137;18138;18139;18140	20103;20104;20105;20106;20107;20108;20109	20107
RTSVGGNNSQSPDSITAITER	Phospho (STY)	2269.03	0.0335817	21	C8V0L5	Hypercellular protein A	yes	1	1							1	1	1	1	1	1	6	2.34e-06	9668	08212015_006	90.882	54.13	12452000	0	0	0	0	0	0	1486000	2058200	2632900	1789600	2985100	1500600			5796	21	5056	23785;23786;23787;23788;23789;23790	26325;26326;26327;26328;26329;26330	26325
AEDATGDVHDSDDEIDSLTELHR	Phospho (STY)	2619.06	0.0609783	1150	Q5AX42	Hypothetical amino acid transporter	yes	1	0							1	1	1	1	1	1	6	1.68e-19	13925	08212015_011	133.92	112.97	14962000	0	0	0	0	0	0	2441600	3301100	1624300	3141500	1786500	2667500			139	1150	117	553;554;555;556;557;558	613;614;615;616;617;618;619;620;621	618
FEDSDFGVEGSPSAPPAR	Phospho (STY)	1943.79	0.793852	1453	Q5B1L6	Hypothetical HAD-superfamily hydrolase	yes	1	0							3	2	2	3	3	2	15	2.12e-14	11820	08212015_012	142.22	117.94	250940000	0	0	0	0	0	0	35802000	39751000	25738000	60474000	46694000	42481000			2656	1453	2321	11374;11375;11376;11377;11378;11379;11380;11381;11382;11383;11384;11385;11386;11387;11388	12633;12634;12635;12636;12637;12638;12639;12640;12641;12642;12643;12644;12645;12646;12647;12648;12649	12644
NSFGTSLPIPR	Phospho (STY)	1267.6	0.596202	1453	Q5B1L6	Hypothetical HAD-superfamily hydrolase	yes	1	0							1	1	1	1	1	1	6	2.56e-06	17745	08212015_011	127.07	100.32	713720000	0	0	0	0	0	0	128310000	153690000	141590000	84497000	113910000	91734000			5033	1453	4412	20851;20852;20853;20854;20855;20856	23098;23099;23100;23101;23102;23103;23104	23102
RGSRNSFGTSLPIPR	2 Phospho (STY)	1803.82	0.818247	1453	Q5B1L6	Hypothetical HAD-superfamily hydrolase	yes	2	2							1		1	1	1	1	5	1.31e-05	14219	08212015_013	214.42	125.15	24057000	0	0	0	0	0	0	4693500	0	6298500	4455700	3705100	4904100			5576	1453	4877	22927;22928;22929;22930;22931	25396;25397;25398;25399;25400	25400
TESSDSLYMSR	2 Phospho (STY)	1434.48	0.477542	928	Q5ASB5	Hypothetical oxidoreductase	yes	2	0							1	1	1	1	1	1	6	1.04e-09	6821	08212015_013	138.05	100.39	47452000	0	0	0	0	0	0	2430800	13531000	3950600	12323000	4459200	10758000			6770	928	5893	27686;27687;27688;27689;27690;27691	30621;30622;30623;30624;30625;30626;30627	30627
TESSDSLYMSR	Phospho (STY)	1354.51	0.511211	928	Q5ASB5	Hypothetical oxidoreductase	yes	1	0							1	1	1	1	1	1	6	1.17e-09	7472	08212015_012	140.31	97.35	83864000	0	0	0	0	0	0	7022700	14365000	18375000	12686000	14009000	17406000			6771	928	5893	27692;27693;27694;27695;27696;27697	30628;30629;30630;30631;30632;30633	30632
KRTSIFGTLLGK	Phospho (STY)	1399.76	0.758851	1783	Q5B706	Hypothetical PH domain protein	yes	1	2							1	2	1	2		1	7	3.14e-58	17777	08212015_007	251.98	192.73	49102000	0	0	0	0	0	0	6055000	19488000	4717900	13753000	0	5087100			3897	1783	3428	16333;16334;16335;16336;16337;16338;16339	18105;18106;18107;18108;18109;18110;18111;18112;18113	18107
RTSFFGSFGK	Phospho (STY)	1212.53	0.532874	1783	Q5B706	Hypothetical PH domain protein	yes	1	1							1	2	1	1	1	1	7	4.86e-05	16716	08212015_011	115.09	71.673	783220000	0	0	0	0	0	0	72797000	164700000	95367000	187780000	45445000	217130000			5790	1783	5051	23755;23756;23757;23758;23759;23760;23761	26293;26294;26295;26296;26297;26298;26299	26297
SSLFGNFFQK	Phospho (STY)	1253.55	0.548189	1783	Q5B706	Hypothetical PH domain protein	yes	1	0						1		2	1	2	1		7	0.0018739	24663	08212015_011	77.674	50.921	232830000	0	0	0	0	0	8401800	0	128880000	33603000	50841000	11104000	0			6448	1783	5612	26446;26447;26448;26449;26450;26451;26452	29251;29252;29253;29254;29255;29256;29257	29253
ETTAEGTEGAVEAAPAATEEAK	Phospho (STY)	2211.94	0.942032	1783	Q5B706	Hypothetical PH domain protein	yes	1	0						1	1	1		1	1	1	6	2.2e-15	5295	08212015_013	126.16	93.299	14586000	0	0	0	0	0	339370	1691200	3701200	0	2384700	1306100	5163300			2531	1783	2213	10810;10811;10812;10813;10814;10815	12013;12014;12015;12016;12017;12018	12017
RTSIFGTLLGK	Phospho (STY)	1271.66	0.663888	1783	Q5B706	Hypothetical PH domain protein	yes	1	1							1	1	1	1	1	1	6	9.19e-06	19771	08212015_006	125.33	81.926	58131000	0	0	0	0	0	0	8433500	14247000	7805800	11108000	5793600	10743000			5792	1783	5052	23763;23764;23765;23766;23767;23768	26301;26302;26303;26304;26305;26306	26301
TSFFGSFGKK	Phospho (STY)	1184.53	0.526726	1783	Q5B706	Hypothetical PH domain protein	yes	1	1							1	1	1	1	1	1	6	0.0016027	16349	08212015_008	78.964	53.838	19731000	0	0	0	0	0	0	2101600	7028900	2951900	3002400	2327200	2318900			7033	1783	6122	28960;28961;28962;28963;28964;28965	32018;32019;32020;32021;32022;32023	32020
TSFFGSFGK	Phospho (STY)	1056.43	0.431763	1783	Q5B706	Hypothetical PH domain protein	yes	1	0							1		1	1	1	1	5	0.0014325	20353	08212015_013	79.036	61.796	155880000	0	0	0	0	0	0	26864000	0	18155000	45906000	30084000	34874000			7032	1783	6121	28955;28956;28957;28958;28959	32013;32014;32015;32016;32017	32017
QKSPQLLAAEIATGSVQGPGGK	Phospho (STY)	2216.12	0.120212	2431	Q5BH85	Increased rDNA silencing protein 4	yes	1	1							1	1		1	1	1	5	1.64e-05	16723	08212015_013	85.177	48.425	15289000	0	0	0	0	0	0	3757800	2189200	0	2112100	3225500	4004300			5278	2431	4633	21817;21818;21819;21820;21821	24151;24152;24153;24154;24155;24156;24157;24158;24159;24160;24161;24162	24162
ELLGEGSGDEDDIPPR	Phospho (STY)	1777.74	0.740754	216	C8V8H5	Ino eighty subunit 1	yes	1	0							3	3	2	1	2	3	14	1.11e-05	12619	08212015_007	103.41	75.889	27175000	0	0	0	0	0	0	3475700	5201000	5648300	1459100	4038600	7352000			2350	216	2058	10061;10062;10063;10064;10065;10066;10067;10068;10069;10070;10071;10072;10073;10074	11176;11177;11178;11179;11180;11181;11182;11183;11184;11185;11186;11187;11188;11189;11190;11191	11179
DADMDDDAIEGPSISR	Phospho (STY)	1785.68	0.676439	879	Q5ARD4	Integral membrane protein	yes	1	0							1	1	1	1	1	1	6	4.79e-16	10742	08212015_008	150.13	121.04	12584000	0	0	0	0	0	0	1518700	2531700	1610700	2390800	2839100	1692700			717	879	612	2958;2959;2960;2961;2962;2963	3267;3268;3269;3270;3271;3272;3273;3274;3275;3276	3272
IERPSSVGYVAQHR	Phospho (STY)	1677.8	0.798818	879	Q5ARD4	Integral membrane protein	yes	1	0							1	1		1	1	1	5	0.0010545	5386	08212015_011	125.5	85.769	7787000	0	0	0	0	0	0	1986400	2539100	0	961970	1075900	1223600			3418	879	3007	14408;14409;14410;14411;14412	15970;15971;15972;15973;15974	15972
LPFSANSSPSR	Phospho (STY)	1241.54	0.544167	879	Q5ARD4	Integral membrane protein	yes	1	0							1		1	1	1	1	5	0.0010662	8609	08212015_012	88.78	57.922	4345900	0	0	0	0	0	0	908300	0	484520	922380	1131800	898890			4295	879	3771	18013;18014;18015;18016;18017	19972;19973;19974;19975;19976;19977	19975
SLSGSSALLLNR	Phospho (STY)	1296.64	0.643881	879	Q5ARD4	Integral membrane protein	yes	1	0							1	1		1	1	1	5	0.0074085	15893	08212015_012	67.846	50.275	9266400	0	0	0	0	0	0	2321800	2833000	0	1432000	1392400	1287100			6199	879	5407	25419;25420;25421;25422;25423	28121;28122;28123;28124;28125	28124
RGTPTPAYIPAPK	Phospho (STY)	1447.72	0.722465	879	Q5ARD4	Integral membrane protein	yes	1	1							1		1	1	1	1	5	0.032065	7853	08212015_013	52.569	29.991	9598100	0	0	0	0	0	0	1850900	0	1554300	1839300	2023400	2330200			5585	879	4886	22961;22962;22963;22964;22965	25436;25437;25438;25439;25440	25440
SVNTVSFASSSR	Phospho (STY)	1320.57	0.57111	2380	Q5BGF1	Integral membrane protein	yes	1	0							1	1	1	1	1	1	6	0.0010644	7219	08212015_008	87.99	58.745	3813000	0	0	0	0	0	0	897430	635700	758560	894620	626740	0			6621	2380	5759	27110;27111;27112;27113;27114;27115	29983;29984;29985;29986;29987;29988	29985
VPTPPPGASYSPQPSGSR	2 Phospho (STY)	1940.81	0.807073	2392	Q5BGP1	Integral membrane protein	yes	2	0							2	3	2	2	1	2	12	5.84e-14	5349	08212015_012	139.12	104.73	53407000	0	0	0	0	0	0	7345000	16733000	5946600	8289400	4507600	10586000			7407	2392	6467	30422;30423;30424;30425;30426;30427;30428;30429;30430;30431;30432;30433	33632;33633;33634;33635;33636;33637;33638;33639;33640;33641;33642;33643;33644;33645	33641
GVSPDSIESGLCSPTSK	Phospho (STY)	1799.76	0.76486	2154	Q5BDB5	Integral membrane protein	yes	1	0							1	1	1	1	2	1	7	3.43e-08	13620	08212015_013	121	89.6	12978000	0	0	0	0	0	0	1917600	1181300	2483600	3176500	2010100	2209300			3196	2154	2799	13423;13424;13425;13426;13427;13428;13429	14883;14884;14885;14886;14887;14888;14889;14890;14891;14892;14893;14894;14895	14893
SALDNSSEEHILSGASAPSGAGK	Phospho (STY)	2264	0.995799	1977	Q5BAP4	Integral membrane protein (Pth11)	yes	1	0							1	2	1	1	1	1	7	4.98e-20	10417	08212015_012	143.58	118.17	54258000	0	0	0	0	0	0	1825100	23195000	10408000	7770400	3933200	7126900			5857	1977	5111	24018;24019;24020;24021;24022;24023;24024	26591;26592;26593;26594;26595;26596;26597;26598;26599	26597
DLSPVPPKPVPSAAR	Phospho (STY)	1609.82	0.822908	2445	Q5BHB7	Integral membrane protein (Ptm1)	yes	1	0							1	1	1	1	1		5	0.0045805	6527	08212015_011	72.207	51.498	25788000	0	0	0	0	0	0	5092500	5551600	5356300	4790400	4997600	0			1455	2445	1268	6288;6289;6290;6291;6292	6972;6973;6974;6975;6976	6975
EGSSNASGGGDEGLFLEDK	Phospho (STY)	1947.77	0.77351	305	C8VBT0	Interstrand crosslink repair protein	yes	1	0							1	1	1	1	1	1	6	3.47e-11	15349	08212015_013	124.1	102.82	14405000	0	0	0	0	0	0	2120800	2231800	1475400	4441800	2154400	1980500			2227	305	1947	9584;9585;9586;9587;9588;9589	10634;10635;10636;10637;10638;10639;10640;10641	10641
AESFPVEGSR	Phospho (STY)	1157.48	0.475418	7	C8V008	Involucrin repeat protein	yes	1	0							1	1	1	1	1	1	6	0.00016202	5886	08212015_006	104.94	89.435	48806000	0	0	0	0	0	0	6645600	6794700	9857700	9448400	8057400	8002700			176	7	147	714;715;716;717;718;719	793;794;795;796;797;798	793
VGEVFVGQGSR	Phospho (STY)	1213.55	0.549252	7	C8V008	Involucrin repeat protein	yes	1	0							1	1	1	1	1	1	6	0.00058135	7548	08212015_006	98.421	77.068	15527000	0	0	0	0	0	0	2340500	2390300	1826800	2554500	2052500	4362200			7271	7	6343	29880;29881;29882;29883;29884;29885	33038;33039;33040;33041;33042;33043	33038
AQTLPTAPDPTDSDLAK	Phospho (STY)	1819.82	0.824089	1440	Q5B1I5	Involucrin repeat protein	yes	1	0		1			1		1	1	1	1	1	1	8	3.36e-06	10182	08212015_013	106.73	74.205	29341000	0	0	0	0	865110	0	3536000	0	6211400	8413600	6379900	3935000			464	1440	396	1903;1904;1905;1906;1907;1908;1909;1910	2138;2139;2140;2141;2142;2143;2144;2145	2143
HFSDASYGVPQPPPTK	2 Phospho (STY)	1886.76	0.764146	1440	Q5B1I5	Involucrin repeat protein	yes	2	0							1	1	1	1	1	1	6	4.02e-08	9920	08212015_011	125.11	92.253	17407000	0	0	0	0	0	0	2824400	3387400	3091600	2474400	2724900	2904200			3252	1440	2852	13662;13663;13664;13665;13666;13667	15151;15152;15153;15154;15155;15156	15154
NHSASPASFFK	Phospho (STY)	1271.53	0.533602	30	C8V115	KH domain protein	yes	1	0								1	1	1	1	1	5	0.0010662	13268	08212015_008	88.78	69.991	14550000	0	0	0	0	0	0	0	5136300	1513800	2895000	2079400	2925000			4837	30	4236	20008;20009;20010;20011;20012	22139;22140;22141;22142;22143	22140
RPLEDPSSPSGPNDQPEAK	Phospho (STY)	2099.92	0.916092	508	C8VLW6	KH domain RNA binding protein	yes	1	0							2	1	1	1	1	1	7	4.04e-19	3754	08212015_011	149.9	119.48	151780000	0	0	0	0	0	0	58663000	16401000	13224000	27865000	17876000	17748000			5673	508	4957	23301;23302;23303;23304;23305;23306;23307	25800;25801;25802;25803;25804;25805;25806	25804
RPLEDPSSPSGPNDQPEAK	2 Phospho (STY)	2179.88	0.882423	508	C8VLW6	KH domain RNA binding protein	yes	2	0							1	2	1	1	1	1	7	2.62e-05	4193	08212015_012	90.127	65.845	20371000	0	0	0	0	0	0	1209000	11022000	1687100	3679000	2774000	0			5674	508	4957	23308;23309;23310;23311;23312;23313;23314	25807;25808;25809;25810;25811;25812;25813;25814	25813
HTSKELVGSHVVEEQEAR	Phospho (STY)	2113.98	0.979361	1191	Q5AXV5	Kinesin-like protein	yes	1	1							1	1	1	1	1	1	6	1.16e-14	4521	08212015_012	233.84	198.54	15407000	0	0	0	0	0	0	1459700	4521600	1611000	3119300	2048400	2647100			3325	1191	2917	13985;13986;13987;13988;13989;13990	15500;15501;15502;15503;15504;15505	15504
YSISSTSSFGK	Phospho (STY)	1242.52	0.516949	1191	Q5AXV5	Kinesin-like protein	yes	1	0							1	1	1	1	1	1	6	6.63e-05	9709	08212015_007	116.9	81.192	9192700	0	0	0	0	0	0	1033000	1445800	1186300	2117600	1046300	2363800			7711	1191	6747	31636;31637;31638;31639;31640;31641	34938;34939;34940;34941;34942;34943	34939
LSLQAVEEER	Phospho (STY)	1252.57	0.570047	1191	Q5AXV5	Kinesin-like protein	yes	1	0							1	1	1	1	1	1	6	0.00044047	13356	08212015_013	94.673	65.61	18888000	0	0	0	0	0	0	2753100	2372300	3581000	3481500	4497500	2202000			4372	1191	3841	18280;18281;18282;18283;18284;18285	20256;20257;20258;20259;20260;20261;20262	20262
SSSPPATPGFNVIR	Phospho (STY)	1508.7	0.702458	1191	Q5AXV5	Kinesin-like protein	yes	1	0							1	1	1		1	1	5	0.024609	15018	08212015_007	57.197	23.924	90872000	0	0	0	0	0	0	14346000	23409000	16520000	0	18196000	18401000			6496	1191	5652	26620;26621;26622;26623;26624	29438;29439;29440;29441;29442	29439
SSTPSIVLEK	Phospho (STY)	1139.55	0.547521	1480	Q5B287	Kinesin-like protein	yes	1	0							1	1	1	1	1	1	6	0.0033082	9429	08212015_011	79.744	23.193	34214000	0	0	0	0	0	0	6092500	5670900	5425200	5716300	5705300	5604200			6511	1480	5665	26675;26676;26677;26678;26679;26680	29501;29502;29503;29504;29505;29506;29507	29504
KPSFSENEWK	Phospho (STY)	1330.56	0.559482	118	C8V414	Large subunit of trehalose 6-phosphate synthase	yes	1	0							1	2	1	1	2	1	8	5.19e-10	9195	08212015_011	140.33	85.15	44895000	0	0	0	0	0	0	3087300	13950000	4221100	11304000	4578800	7754000			3859	118	3393	16183;16184;16185;16186;16187;16188;16189;16190	17935;17936;17937;17938;17939;17940;17941;17942;17943;17944;17945;17946	17942
NKTPNVGLTPGATTDHER	Phospho (STY)	1986.92	0.916033	118	C8V414	Large subunit of trehalose 6-phosphate synthase	yes	1	1							1	1	1	1	1	1	6	2.24e-19	4386	08212015_013	159.1	124.25	17799000	0	0	0	0	0	0	2029900	4855700	1882300	4051000	1774500	3205800			4870	118	4269	20159;20160;20161;20162;20163;20164	22311;22312;22313;22314;22315;22316	22316
NNAMMTPPLDAQR	Phospho (STY)	1537.64	0.641849	1065	Q5AVQ9	L-galactose dehydrogenase (L-GalDH)	yes	1	0							1	1	1	1	1	1	6	7.42e-06	11076	08212015_012	124.78	93.562	15070000	0	0	0	0	0	0	2726700	2231800	2348500	2266600	3576600	1919700			4932	1065	4322	20411;20412;20413;20414;20415;20416	22597;22598;22599;22600;22601;22602;22603;22604	22603
NNAMMTPPLDAQR	Oxidation (M);Phospho (STY)	1553.64	0.636763	1065	Q5AVQ9	L-galactose dehydrogenase (L-GalDH)	yes	1	0							1	1	1	1	1	1	6	0.00029339	6768	08212015_008	105.17	73.496	7872900	0	0	0	0	0	0	1862000	1458600	1399300	949840	1705200	498070			4931	1065	4322	20405;20406;20407;20408;20409;20410	22591;22592;22593;22594;22595;22596	22593	289
ILHPVYGPAAQAPSTSSASTSSAGR	2 Phospho (STY)	2572.14	0.136012	1994	Q5BB18	Low-temperature viability protein ltv1	yes	2	0							1	1	1	1	1	1	6	3.65e-06	9075	08212015_013	85.182	59.824	22342000	0	0	0	0	0	0	1380700	6858800	1807600	3692500	3315000	5287200			3491	1994	3075	14679;14680;14681;14682;14683;14684	16262;16263;16264;16265;16266;16267;16268;16269	16269
TDSNPVQEAEASMANLLLDEVTGEK	Phospho (STY)	2740.22	0.215036	2083	Q5BC17	Lysine--tRNA ligase	yes	1	0							1	1	1	1	1	1	6	1.3e-36	29789	08212015_013	164.43	137.97	35013000	0	0	0	0	0	0	5351900	4970600	5686400	7114400	4983900	6905500			6734	2083	5862	27556;27557;27558;27559;27560;27561	30475;30476;30477;30478;30479;30480;30481	30481
RATPNPNQSGTPQSETVIEVASQ	Phospho (STY)	2490.14	0.138775	1745	Q5B6C4	M protein repeat protein	yes	1	1							1	2	1	1	1	1	7	1.03e-09	12077	08212015_012	105.68	80.062	82989000	0	0	0	0	0	0	10813000	18101000	12665000	19444000	11347000	10620000			5486	1745	4807	22590;22591;22592;22593;22594;22595;22596	25036;25037;25038;25039;25040;25041;25042	25041
LQSLQDKLSESEATIESLK	Phospho (STY)	2198.07	0.0719243	1745	Q5B6C4	M protein repeat protein	yes	1	1							1	1	1	1	1	1	6	1e-08	20462	08212015_007	115.81	88.377	31369000	0	0	0	0	0	0	6118700	7598900	1591700	7757300	4978800	3323400			4333	1745	3806	18149;18150;18151;18152;18153;18154	20118;20119;20120;20121;20122;20123	20119
LVGELAQVSR	Phospho (STY)	1150.57	0.574738	1745	Q5B6C4	M protein repeat protein	yes	1	0							1	1	1	1	1	1	6	1.93e-06	8495	08212015_006	122.52	61.619	57621000	0	0	0	0	0	0	7150400	11226000	8913000	12610000	8075800	9645800			4450	1745	3907	18563;18564;18565;18566;18567;18568	20566;20567;20568;20569;20570;20571	20566
SSMDIESSLGSPPR	Phospho (STY)	1541.64	0.643288	2214	Q5BE20	M protein repeat protein	yes	1	0							1		1	1	1	1	5	0.01217	13018	08212015_013	62.525	35.392	5911200	0	0	0	0	0	0	0	0	3559700	978070	0	1373500			6452	2214	5615	26464;26465;26466;26467;26468	29271;29272;29273;29274;29275	29275
AKQEAAEEDVESGASDDEIKPK	2 Phospho (STY)	2505.02	0.0197041	151	C8V628	Major apurinic/apyrimidinic endonuclease	yes	2	1							1	1	1	1	1	1	6	1.16e-19	4859	08212015_012	147.21	118.46	54167000	0	0	0	0	0	0	3957100	17175000	8169300	12370000	4995200	7500800			329	151	280	1342;1343;1344;1345;1346;1347	1496;1497;1498;1499;1500;1501	1500
NWASAPTVGGGSPVSGSPK	Phospho (STY)	1834.83	0.825092	2268	Q5BEU9	MAP kinase kinase	yes	1	0							2	1	2	1	2	1	9	2.88e-19	11590	08212015_007	153.25	107.71	36862000	0	0	0	0	0	0	9321800	5364300	3611500	6446500	10159000	1958600			5128	2268	4493	21229;21230;21231;21232;21233;21234;21235;21236;21237	23502;23503;23504;23505;23506;23507;23508;23509;23510;23511	23505
ICDFGVSGNLVASIAK	Phospho (STY)	1729.81	0.811022	2268	Q5BEU9	MAP kinase kinase	yes	1	0							1	1	1	1	1	1	6	3.41e-08	20107	08212015_008	128.75	69.93	13966000	0	0	0	0	0	0	2345300	2336300	2090900	3215800	1876600	2100600			3372	2268	2962	14198;14199;14200;14201;14202;14203	15734;15735;15736;15737;15738;15739;15740	15737
APADETTSLLAR	Phospho (STY)	1323.61	0.607161	2344	Q5BFU9	MATE efflux family protein	yes	1	0							1	1	1	1	1	1	6	0.00021942	9027	08212015_013	115.1	80.6	17280000	0	0	0	0	0	0	2009600	4208300	1324300	4889200	1354300	3494600			407	2344	347	1705;1706;1707;1708;1709;1710	1904;1905;1906;1907;1908;1909;1910;1911;1912	1912
DGVALSAPVDR	Phospho (STY)	1178.53	0.533268	2344	Q5BFU9	MATE efflux family protein	yes	1	0							1	1	1	1	1	1	6	0.00154	8291	08212015_012	82.483	54.929	16424000	0	0	0	0	0	0	1425500	5636300	1370900	3158200	2062900	2770100			1146	2344	995	4831;4832;4833;4834;4835;4836	5368;5369;5370;5371;5372;5373	5372
SPSTESIQEPTLGLPDDAIK	Phospho (STY)	2177.01	0.014075	1248	Q5AYV0	MBOAT family protein	yes	1	0							1	1	1	2	1	1	7	2.01e-11	19053	08212015_011	120.33	95.965	26614000	0	0	0	0	0	0	5931800	2072800	2943700	9651000	2927600	3086700			6334	1248	5515	25948;25949;25950;25951;25952;25953;25954	28702;28703;28704;28705;28706;28707;28708;28709	28706
KGSVVTMPTGEELK	Oxidation (M);Phospho (STY)	1570.73	0.731375	1248	Q5AYV0	MBOAT family protein	yes	1	1							1	1	1	1	1	1	6	1.73e-07	4934	08212015_012	131.31	93.374	53133000	0	0	0	0	0	0	8833100	11915000	6452700	6682700	7613200	11637000			3766	1248	3313	15760;15761;15762;15763;15764;15765	17471;17472;17473;17474;17475;17476	17475	331
RKGSVVTMPTGEELK	Phospho (STY)	1710.84	0.837571	1248	Q5AYV0	MBOAT family protein	yes	1	2							1	1	1	1	1	1	6	7.02e-07	7594	08212015_013	204.79	156.6	16539000	0	0	0	0	0	0	1800300	2655700	4210100	2067200	3208400	2597200			5603	1248	4901	23033;23034;23035;23036;23037;23038	25513;25514;25515;25516;25517;25518	25518
KGSVVTMPTGEELK	Phospho (STY)	1554.74	0.73646	1248	Q5AYV0	MBOAT family protein	yes	1	1							1	1		1	1	1	5	0.00022375	10426	08212015_011	100.95	71.011	70901000	0	0	0	0	0	0	11670000	14948000	0	20360000	14829000	9094800			3767	1248	3313	15766;15767;15768;15769;15770	17477;17478;17479;17480;17481;17482	17480
NNSTNIPNSPSGGYSAGAEHNGGAEK	Phospho (STY)	2609.08	0.0779657	1338	Q5B077	Mechanosensitive ion channel	yes	1	0							1	1	1	1	1	1	6	3.89e-11	4423	08212015_012	105.65	55.509	11257000	0	0	0	0	0	0	2649400	1998700	1395200	1385300	1540800	2287500			4948	1338	4335	20474;20475;20476;20477;20478;20479	22675;22676;22677;22678;22679;22680	22679
PNPNDVTIDIPLTSVSSR	Phospho (STY)	2003.96	0.956501	1338	Q5B077	Mechanosensitive ion channel	yes	1	0							1	1	1	1		1	5	6.93e-09	19642	08212015_013	110.91	94.043	6585200	0	0	0	0	0	0	1863200	1161700	1629100	832170	0	1098900			5148	1338	4510	21302;21303;21304;21305;21306	23586;23587;23588;23589;23590;23591	23591
STGVDLGRPGSVQR	Phospho (STY)	1507.71	0.71442	1338	Q5B077	Mechanosensitive ion channel	yes	1	0							1	1	1	1	1		5	0.0016558	5343	08212015_008	78.401	36.317	21116000	0	0	0	0	0	0	7053600	3946200	3410600	4601800	2103800	0			6539	1338	5691	26797;26798;26799;26800;26801	29639;29640;29641;29642;29643	29641
SVAASHYGDRLSIGGK	Phospho (STY)	1696.79	0.793398	475	C8VK49	Membrane bound C2 domain protein (Vp115)	yes	1	1				1			1	1	1	1	1	1	7	5.32e-18	6438	08212015_011	276.75	225.02	70312000	0	0	0	451170	0	0	9195500	10884000	13706000	16785000	8562200	10728000			6592	475	5734	27005;27006;27007;27008;27009;27010;27011	29865;29866;29867;29868;29869;29870;29871	29868
QGSSTFSGTFATPGK	Phospho (STY)	1551.66	0.660653	475	C8VK49	Membrane bound C2 domain protein (Vp115)	yes	1	0						1	1	1	1	1	1	1	7	0.0030439	11620	08212015_012	75.316	54.363	48971000	0	0	0	0	0	0	5615400	7947800	7855800	11245000	10451000	5855400			5248	475	4604	21693;21694;21695;21696;21697;21698;21699	24016;24017;24018;24019;24020;24021;24022	24020
KQSSPLAPAFMVSAPGK	Oxidation (M);Phospho (STY)	1810.87	0.868872	1747	Q5B6G1	Mevalonate kinase	yes	1	1							1	1	2	1	2	1	8	4.77e-21	13555	08212015_013	247.54	171.48	17422000	0	0	0	0	0	0	1711300	2375500	4929900	2259900	6144800	0			3886	1747	3418	16292;16293;16294;16295;16296;16297;16298;16299	18053;18054;18055;18056;18057;18058;18059;18060;18061;18062;18063;18064	18064	451
KQSSPLAPAFMVSAPGK	Phospho (STY)	1794.87	0.873957	1747	Q5B6G1	Mevalonate kinase	yes	1	1							1	1	1	1	1	1	6	1.38e-05	16607	08212015_012	97.825	69.887	50897000	0	0	0	0	0	0	7877200	7784200	10248000	9322400	6682500	8982800			3887	1747	3418	16300;16301;16302;16303;16304;16305	18065;18066;18067;18068;18069;18070;18071	18070
GSLMSTGSPVPSLDIR	Phospho (STY)	1695.79	0.790287	349	C8VEW6	MFS monosaccharide transporter	yes	1	0							1	1	1	1		1	5	0.0010359	17586	08212015_006	80.236	48.528	19218000	0	0	0	0	0	0	3821600	4318800	5321200	3837500	0	1918800			3114	349	2731	13135;13136;13137;13138;13139	14567;14568;14569;14570;14571;14572;14573	14568
LREPEASSTSQDDAIIETEK	Phospho (STY)	2298.03	0.0264306	43	C8V1G5	MFS multidrug transporter	yes	1	1							1	1	1	1	1	1	6	1.34e-06	8315	08212015_006	94.958	57.134	15565000	0	0	0	0	0	0	2675700	2372500	3375300	2670600	2539700	1931600			4339	43	3812	18172;18173;18174;18175;18176;18177	20142;20143;20144;20145;20146;20147;20148;20149	20142
RATDDSTAEVPVAATTADKPEVSPEAGR	2 Phospho (STY)	3000.31	0.311469	966	Q5ATL5	MFS siderochrome iron transporter MirB	yes	2	1			1				1	1	1	1	1	1	7	4.63e-10	7888	08212015_013	100.88	78.839	56932000	0	0	1201700	0	0	0	8762600	10450000	7476200	7344400	10334000	11364000			5485	966	4806	22583;22584;22585;22586;22587;22588;22589	25028;25029;25030;25031;25032;25033;25034;25035	25034
KIESTTADGAASSNAEPVK	Phospho (STY)	1954.89	0.888481	1515	Q5B313	MFS sugar transporter, putative	yes	1	1							1	1	1	1	1	1	6	1.94e-14	3894	08212015_011	139.79	88.865	9748500	0	0	0	0	0	0	937990	1338600	1224900	3664100	1890400	692520			3782	1515	3327	15845;15846;15847;15848;15849;15850	17559;17560;17561;17562;17563;17564	17562
NAEVDDDGFSDVTPDSR	Phospho (STY)	1917.73	0.72656	1303	Q5AZR0	MFS transporter	yes	1	0							1	1	1	1	1	1	6	1.72e-11	11170	08212015_012	136.11	102.74	53927000	0	0	0	0	0	0	4448900	12676000	4918200	12757000	8736700	10390000			4646	1303	4064	19168;19169;19170;19171;19172;19173	21220;21221;21222;21223;21224;21225	21224
SRTPTTGVLTPGIQGNLQK	Phospho (STY)	2047.05	0.0463186	1510	Q5B2V4	Microtubule binding protein HOOK3	yes	1	1							1	2	1	1	2	2	9	5.08e-06	11308	08212015_011	103.03	70.668	68990000	0	0	0	0	0	0	9217500	18650000	7332500	6893900	16221000	10675000			6412	1510	5582	26307;26308;26309;26310;26311;26312;26313;26314;26315	29096;29097;29098;29099;29100;29101;29102;29103;29104;29105	29101
DDSPSGLSDIVER	Phospho (STY)	1468.61	0.608283	1193	Q5AXW3	Mitochondrial division protein 1	yes	1	0							1	1	1	1	1	1	6	0.00022267	14145	08212015_013	107.73	77.122	95799000	0	0	0	0	0	0	12462000	17432000	13522000	15721000	15724000	20937000			909	1193	783	3784;3785;3786;3787;3788;3789	4191;4192;4193;4194;4195;4196	4196
SMPVLHEHFAPGSEIK	Oxidation (M);Phospho (STY)	1873.84	0.843385	1193	Q5AXW3	Mitochondrial division protein 1	yes	1	0							1	1	1	1		1	5	2.9e-07	9018	08212015_013	171.78	127.36	9125700	0	0	0	0	0	0	1177000	3384300	1080500	0	0	3483900			6227	1193	5428	25509;25510;25511;25512;25513	28213;28214;28215;28216;28217;28218	28218	314
KPSLTVDTEAKPR	Phospho (STY)	1520.76	0.759973	255	C8V9T1	Mitogen-activated protein (MAP) kinase kinase kinase	yes	1	0							1	1	1	1	1	2	7	9.75e-06	3763	08212015_013	206.73	139.63	9060600	0	0	0	0	0	0	1630700	2121500	679570	1518100	964060	2146700			3863	255	3397	16207;16208;16209;16210;16211;16212;16213	17963;17964;17965;17966;17967;17968;17969;17970	17969
LSPLKPSSPQQLKPPASR	Phospho (STY)	2010.07	0.0663258	255	C8V9T1	Mitogen-activated protein (MAP) kinase kinase kinase	yes	1	0							1	1	1	1	1	1	6	1.99e-07	7245	08212015_013	105.02	67.364	73120000	0	0	0	0	0	0	7051300	21655000	11979000	9767900	8756400	13911000			4381	255	3849	18304;18305;18306;18307;18308;18309	20282;20283;20284;20285;20286;20287	20287
SAVSPTSAIPR	Phospho (STY)	1164.55	0.554003	255	C8V9T1	Mitogen-activated protein (MAP) kinase kinase kinase	yes	1	0							1	1	1	1	1	1	6	0.00084558	8446	08212015_013	91.712	44.757	8373600	0	0	0	0	0	0	1490400	1957400	948360	1875200	1209900	892330			5894	255	5144	24172;24173;24174;24175;24176;24177	26767;26768;26769;26770;26771;26772	26772
NSDPNNPSPDDNTPDSPIYSK	Phospho (STY)	2352.94	0.938344	255	C8V9T1	Mitogen-activated protein (MAP) kinase kinase kinase	yes	1	0							1		1	1	1	1	5	2.32e-11	5908	08212015_008	116.05	75.385	11948000	0	0	0	0	0	0	2548500	0	1497800	3231800	3415300	1254400			5031	255	4410	20845;20846;20847;20848;20849	23091;23092;23093;23094;23095;23096	23093
IQDPQMTGYVSTR	2 Phospho (STY)	1654.65	0.646339	2466	Q9P419	Mitogen-activated protein kinase hog1	yes	2	0							1		1	1	1	1	5	3.28e-09	6714	08212015_007	139.49	30.533	9462400	0	0	0	0	0	0	1821100	0	1682200	3505900	1581100	872230			3535	2466	3115	14837;14838;14839;14840;14841	16437;16438;16439;16440;16441	16438
LPSPPPFTEVQIGPK	Phospho (STY)	1685.84	0.842974	1309	Q5AZU0	Mob1 family protein	yes	1	0							2	1	2	2	1	1	9	3.53e-31	20220	08212015_011	185.59	170.62	97129000	0	0	0	0	0	0	17595000	12922000	17617000	15454000	12389000	21152000			4305	1309	3780	18043;18044;18045;18046;18047;18048;18049;18050;18051	20007;20008;20009;20010;20011;20012;20013;20014;20015	20012
KVSAEDELDSDTEEK	Phospho (STY)	1773.72	0.71935	2414	Q5BGZ7	Molybdopterin binding domain protein	yes	1	1							1	1	1	1	1	1	6	1.45e-96	4311	08212015_013	252.8	179.07	661480000	0	0	0	0	0	0	17317000	140500000	74240000	110170000	95910000	223340000			3977	2414	3489	16743;16744;16745;16746;16747;16748	18550;18551;18552;18553;18554;18555	18555
EQPTPSITTSTR	Phospho (STY)	1396.62	0.623539	1894	Q5B8Z7	Morphogenesis protein (Msb1)	yes	1	0							1	1	1	1	1	1	6	0.00044123	4590	08212015_008	101.56	76.013	19436000	0	0	0	0	0	0	1690000	6035300	3054300	3198000	3108200	2349800			2452	1894	2145	10491;10492;10493;10494;10495;10496	11652;11653;11654;11655;11656;11657	11654
IVQTGGRPSTADEDGNTSEEESFETR	2 Phospho (STY)	2971.18	0.175764	1894	Q5B8Z7	Morphogenesis protein (Msb1)	yes	2	0							1	1	1		1	1	5	7.39e-06	7501	08212015_008	81.388	68.717	43226000	0	0	0	0	0	0	2592200	20909000	2407400	0	4963600	12355000			3609	1894	3179	15127;15128;15129;15130;15131	16758;16759;16760;16761;16762	16760
FPEASVTNSPK	2 Phospho (STY)	1335.51	0.514914	1557	Q5B3I8	mRNA 3'-end-processing protein rna14	yes	2	0							2	1	1		1	1	6	6.12e-05	5735	08212015_011	128.82	11.946	8363500	0	0	0	0	0	0	2426500	0	1415600	0	2322500	2198900			2714	1557	2377	11598;11599;11600;11601;11602;11603	12879;12880;12881;12882;12883;12884	12883
FPEASVTNSPK	Phospho (STY)	1255.55	0.548583	1557	Q5B3I8	mRNA 3'-end-processing protein rna14	yes	1	0							1	1	1		1	1	5	1.12e-16	5627	08212015_008	161.49	77.545	8639000	0	0	0	0	0	0	2282600	1196600	2299500	0	1345700	1514600			2713	1557	2377	11593;11594;11595;11596;11597	12874;12875;12876;12877;12878	12876
RDEAPDPLAKPESPVR	Phospho (STY)	1855.88	0.882942	1002	Q5AUF4	MYB DNA-binding domain protein	yes	1	1							1	1	1	1		1	5	2.95e-09	5393	08212015_006	213.67	118.57	33659000	0	0	0	0	0	0	11797000	6623200	8714200	3604500	0	2920600			5494	1002	4813	22621;22622;22623;22624;22625	25067;25068;25069;25070;25071	25067
YAVASPPPSTPAQR	Phospho (STY)	1520.7	0.702458	2228	Q5BE74	Myosin class II heavy chain (MHC)	yes	1	0				1			1	1	1	1	1	1	7	0.00018574	4937	08212015_011	102.84	80.938	35759000	0	0	0	1849200	0	0	5587600	5586900	4442000	5962700	6131600	6199300			7609	2228	6652	31249;31250;31251;31252;31253;31254;31255	34518;34519;34520;34521;34522;34523;34524	34521
ISTPKPPSHLPEPVQGPSK	Phospho (STY)	2075.05	0.045256	2228	Q5BE74	Myosin class II heavy chain (MHC)	yes	1	0					1	1	1	1		1	1	1	7	0.00037596	7886	08212015_012	74.744	56.728	56262000	0	0	0	0	2080500	996120	7169800	10429000	0	12588000	10478000	12521000			3576	2228	3150	15000;15001;15002;15003;15004;15005;15006	16615;16616;16617;16618;16619;16620;16621;16622;16623	16618
GTTDSAADNDPLER	Phospho (STY)	1540.6	0.60426	2228	Q5BE74	Myosin class II heavy chain (MHC)	yes	1	0							1	1	1	1	1	1	6	9.1e-15	5912	08212015_011	149.95	112.77	59887000	0	0	0	0	0	0	9298200	12630000	8561800	10950000	6910900	11537000			3162	2228	2771	13315;13316;13317;13318;13319;13320	14763;14764;14765;14766;14767;14768	14766
LSTSSLNVEAK	Phospho (STY)	1227.57	0.574798	2228	Q5BE74	Myosin class II heavy chain (MHC)	yes	1	0							1	1	1	1	1	1	6	1.75e-06	8420	08212015_012	129.17	86.649	12206000	0	0	0	0	0	0	1669400	1679000	2899000	2457700	1598100	1902700			4396	2228	3860	18343;18344;18345;18346;18347;18348	20322;20323;20324;20325;20326;20327;20328	20327
FSISHPLGEANNSQPQQPSSASQPAEGK	Phospho (STY)	2972.33	0.330158	2228	Q5BE74	Myosin class II heavy chain (MHC)	yes	1	0							1	1		1	1	1	5	8.9e-11	13404	08212015_012	104.5	70.006	13888000	0	0	0	0	0	0	3111600	2492100	0	2343500	2835200	3105800			2734	2228	2395	11667;11668;11669;11670;11671	12956;12957;12958;12959;12960;12961	12960
SNSLRNDVTSGTFAPEFIK	Phospho (STY)	2162	0.00451341	1590	Q5B424	Myosin II homolog	yes	1	1							1	1		1	1	1	5	1.7e-09	19709	08212015_013	115.2	87.085	10699000	0	0	0	0	0	0	941890	2787800	0	3205200	1590500	2173500			6257	1590	5452	25623;25624;25625;25626;25627	28339;28340;28341;28342;28343;28344	28344
GTPSSVSNASLAGGLAEALR	Phospho (STY)	1936.93	0.925535	838	Q00647	Myosin-1	yes	1	0							1	1	2	1	2	1	8	0.00054549	21998	08212015_012	74.278	47.536	41282000	0	0	0	0	0	0	4804600	7871200	8610000	6423400	5334000	8238800			3159	838	2769	13303;13304;13305;13306;13307;13308;13309;13310	14751;14752;14753;14754;14755;14756;14757;14758	14757
RGSVYEVPLNTTQALAVR	Phospho (STY)	2053.04	0.035754	838	Q00647	Myosin-1	yes	1	1							1	1	1	1		1	5	4.9e-09	17134	08212015_011	106.47	60.053	214760000	0	0	0	0	0	0	29190000	38462000	34680000	59324000	0	53105000			5581	838	4882	22945;22946;22947;22948;22949	25415;25416;25417;25418;25419;25420	25418
RMSILGSR	Phospho (STY)	998.473	0.47325	838	Q00647	Myosin-1	yes	1	1							1	1		1	1	1	5	5.14e-05	7356	08212015_012	101.56	46.779	60954000	0	0	0	0	0	0	7554200	9186400	0	14555000	12935000	16723000			5643	838	4935	23179;23180;23181;23182;23183	25669;25670;25671;25672;25673	25672
RVSGLQDGESVTSGVAR	Phospho (STY)	1796.84	0.841805	327	C8VCZ2	NACHT domain protein	yes	1	1							1	1	1	2	1	1	7	2.61e-11	7267	08212015_012	248.19	139.22	52695000	0	0	0	0	0	0	10802000	3254700	3485700	12757000	8263800	14131000			5815	327	5072	23843;23844;23845;23846;23847;23848;23849	26391;26392;26393;26394;26395;26396;26397	26395
VSGLQDGESVTSGVAR	2 Phospho (STY)	1720.71	0.707025	327	C8VCZ2	NACHT domain protein	yes	2	0							1	1	1	1	1	1	6	8.49e-07	7401	08212015_012	115.83	66.398	108600000	0	0	0	0	0	0	6399500	36364000	8174800	21609000	6369800	29686000			7451	327	6509	30599;30600;30601;30602;30603;30604	33818;33819;33820;33821;33822;33823	33822
MPSPQPTHLAIPGSPHR	Phospho (STY)	1901.9	0.897152	1109	Q5AW79	NAD dependent glutamate dehydrogenase	yes	1	0							1	1	1	1		1	5	8.09e-06	9834	08212015_007	141.1	92.176	25755000	0	0	0	0	0	0	7053700	5901800	7328900	0	0	5470200			4581	1109	4008	18975;18976;18977;18978;18979	21012;21013;21014;21015;21016	21013
LSWTSEEVDAR	Phospho (STY)	1371.57	0.570775	803	P18819	NADP-specific glutamate dehydrogenase	yes	1	0							1	1	1	1	1	1	6	0.00077826	13321	08212015_013	93.243	67.012	29613000	0	0	0	0	0	0	4372200	7919600	3390200	5891800	4399500	3640000			4405	803	3867	18397;18398;18399;18400;18401;18402	20385;20386;20387;20388;20389;20390	20390
SPSSNTWIIFGEAK	Phospho (STY)	1615.73	0.728339	1224	Q5AYK0	Nascent polypeptide-associated complex subunit alpha	yes	1	0							1	1	1	1	1	1	6	1.7e-06	23508	08212015_013	124.98	86.303	17009000	0	0	0	0	0	0	2357400	4016600	1676700	2639100	2568100	3751400			6331	1224	5512	25935;25936;25937;25938;25939;25940	28689;28690;28691;28692;28693;28694	28694
TNVEDAADSSESEAGEEPTIPGGAAVTIHSR	Phospho (STY)	3176.38	0.37829	1224	Q5AYK0	Nascent polypeptide-associated complex subunit alpha	yes	1	0							1	1	1	1	1	1	6	5.39e-06	12122	08212015_012	77.504	52.382	65670000	0	0	0	0	0	0	13718000	12003000	6883600	13066000	11491000	8509400			6937	1224	6043	28555;28556;28557;28558;28559;28560	31569;31570;31571;31572;31573;31574;31575;31576	31574
VDTPLNEGGSSVTYGSVHVQPK	Phospho (STY)	2350.08	0.0842203	70	C8V2I9	Nickel/cobalt efflux system	yes	1	0							1	1	1	1		2	6	1.15e-07	9172	08212015_006	93.029	59.363	6248900	0	0	0	0	0	0	1495400	1428900	2390300	934370	0	0			7223	70	6298	29658;29659;29660;29661;29662;29663	32794;32795;32796;32797;32798;32799;32800;32801	32794
TSSTPNTAQLLR	Phospho (STY)	1367.64	0.644609	800	P17429	Nitrogen regulatory protein areA	yes	1	0						1	1	1	1	1		1	6	1.06e-09	10554	08212015_007	141.54	82.242	40880000	0	0	0	0	0	0	5607900	9442400	7225100	10706000	0	7898000			7057	800	6146	29040;29041;29042;29043;29044;29045	32101;32102;32103;32104;32105;32106	32102
DQSASEATPVPASFPHPAQDQR	Phospho (STY)	2415.05	0.0492318	800	P17429	Nitrogen regulatory protein areA	yes	1	0							1	1	1	1	1	1	6	2.81e-08	9905	08212015_006	101.86	74.017	41749000	0	0	0	0	0	0	4429700	11600000	6111300	9275000	6067300	4266600			1658	800	1447	7200;7201;7202;7203;7204;7205	8000;8001;8002;8003;8004;8005;8006	8000
KKDDTMSVADTDMMNDDDDEVPK	Phospho (STY)	2694.04	0.0383936	2115	Q5BCL9	Nonsense-mediated mRNA decay protein 3	yes	1	2							1	1	1	1	1	1	6	1.71e-19	11296	08212015_008	142.89	114.42	41668000	0	0	0	0	0	0	6918700	12312000	3572900	6023300	4502200	8338900			3788	2115	3333	15880;15881;15882;15883;15884;15885	17595;17596;17597;17598;17599;17600	17597
GLSLPSSGLHK	Phospho (STY)	1174.57	0.574738	1681	Q5B5B7	NSDC	yes	1	0	1						1	1	1	1	1	1	7	0.00046855	10680	08212015_007	101.39	72.764	85032000	4640400	0	0	0	0	0	8248300	12597000	14272000	18843000	16125000	10307000			3005	1681	2641	12740;12741;12742;12743;12744;12745;12746	14137;14138;14139;14140;14141;14142;14143	14138
FSSPQPGLTQDTASPSK	2 Phospho (STY)	1906.78	0.775104	2023	Q5BBD7	Nuclear cohesin complex subunit (Psc3)	yes	2	0							1	1	2	1	1	1	7	7.22e-07	5421	08212015_006	110.89	60.528	13357000	0	0	0	0	0	0	2840600	2077200	2002800	1357800	3395800	1683200			2745	2023	2405	11702;11703;11704;11705;11706;11707;11708	12995;12996;12997;12998;12999;13000;13001;13002	12995
SSLPTPEPSLSPEPHPLPQR	Phospho (STY)	2245.08	0.0780127	1606	Q5B4D3	Nuclear condensin complex subunit Smc4	yes	1	0							1	1	1	1	1	1	6	3.02e-05	12327	08212015_012	85.062	59.696	14623000	0	0	0	0	0	0	3082800	2894600	2191900	1789600	2397700	2266000			6451	1606	5614	26458;26459;26460;26461;26462;26463	29263;29264;29265;29266;29267;29268;29269;29270	29269
DNVPPLADITDSAVNQTPAKPTEDTK	Phospho (STY)	2816.31	0.311714	1606	Q5B4D3	Nuclear condensin complex subunit Smc4	yes	1	0							1	1		1	1	1	5	2.84e-06	15764	08212015_011	82.362	63.673	38770000	0	0	0	0	0	0	7149800	12850000	0	7047600	4975300	6747200			1573	1606	1372	6808;6809;6810;6811;6812	7551;7552;7553;7554;7555;7556;7557	7555
RVSPPDEEENVSNR	Phospho (STY)	1706.73	0.726107	1131	Q5AWS0	Nuclear export protein Noc3	yes	1	1							1	2	1	2	1	1	8	1.05e-09	3820	08212015_011	283.82	225.74	69202000	0	0	0	0	0	0	9148500	21695000	4779600	18789000	5817600	8972300			5818	1131	5073	23857;23858;23859;23860;23861;23862;23863;23864	26405;26406;26407;26408;26409;26410;26411;26412;26413	26409
ALEPQTSISLPSK	Phospho (STY)	1449.71	0.711626	1174	Q5AXK0	Nuclear pore complex protein An-Nic96	yes	1	0							1	1	1	1	1	1	6	1.48e-16	11479	08212015_012	161.48	82.947	39433000	0	0	0	0	0	0	7645800	8153200	3278200	6022600	3741300	10592000			350	1174	299	1451;1452;1453;1454;1455;1456	1623;1624;1625;1626;1627;1628	1627
AHYLLAASGVSPGHALR	Phospho (STY)	1798.89	0.887968	1174	Q5AXK0	Nuclear pore complex protein An-Nic96	yes	1	0							1	1	1	1	1	1	6	4.08e-10	12759	08212015_011	201.84	108.61	8520800	0	0	0	0	0	0	882690	1963700	1742700	1523700	0	2408000			284	1174	239	1164;1165;1166;1167;1168;1169	1290;1291;1292;1293;1294;1295;1296	1294
SILSQDDNPDTGIPTYGAPNHR	Phospho (STY)	2447.08	0.0754465	1675	Q5B587	Nuclear pore complex protein An-Nup133	yes	1	0							2	2	1	2	2	2	11	9.46e-09	12862	08212015_012	104.53	73.12	29199000	0	0	0	0	0	0	3701300	7678000	1482300	6403300	3413200	6520800			6092	1675	5316	24993;24994;24995;24996;24997;24998;24999;25000;25001;25002;25003	27664;27665;27666;27667;27668;27669;27670;27671;27672;27673;27674;27675;27676;27677;27678	27675
SPEPESEPPLPPDFLTQPK	Phospho (STY)	2184	0.00278208	2037	Q5BBJ4	Nuclear pore complex protein An-Nup159	yes	1	0							1	1	2	1	1	1	7	3.27e-06	20711	08212015_011	96.591	61.798	11043000	0	0	0	0	0	0	1086800	2981200	3104900	2259600	0	1610600			6279	2037	5470	25720;25721;25722;25723;25724;25725;25726	28456;28457;28458;28459;28460;28461;28462;28463;28464	28460
SISAPHKPGDALAAR	Phospho (STY)	1569.77	0.766455	2037	Q5BBJ4	Nuclear pore complex protein An-Nup159	yes	1	0							1	1	1	1	1	1	6	1.57e-06	4652	08212015_006	167.2	97.847	37499000	0	0	0	0	0	0	7466700	4845100	7679700	5647400	7999700	3860000			6099	2037	5322	25031;25032;25033;25034;25035;25036	27708;27709;27710;27711;27712;27713	27708
SSSGSAEGSGVLVPR	Phospho (STY)	1468.66	0.655902	480	C8VK94	Nuclear pore complex protein An-Nup85	yes	1	0	1					1	1	1	1		1	1	7	0.0013192	7524	08212015_006	81.327	49.168	60011000	526610	0	0	0	0	954110	9665500	16844000	9916200	0	10392000	11712000			6488	480	5644	26595;26596;26597;26598;26599;26600;26601	29411;29412;29413;29414;29415;29416;29417	29411
ASDSYVLPPSPR	Phospho (STY)	1367.61	0.612246	480	C8VK94	Nuclear pore complex protein An-Nup85	yes	1	0							1	1	1	1	1	1	6	3.13e-06	8462	08212015_013	125.86	82.884	25153000	0	0	0	0	0	0	4411000	4158500	2645600	4036900	4582300	5318200			486	480	416	1975;1976;1977;1978;1979;1980	2215;2216;2217;2218;2219;2220	2220
AEGTLASAVIVPEQENHVPSPESGLK	Phospho (STY)	2738.32	0.316405	1129	Q5AWN9	Nuclear protein SDK3	yes	1	0							1	1	1	1	1	1	6	5.59e-39	15536	08212015_006	175.43	144.06	38746000	0	0	0	0	0	0	4733200	7573700	5510000	8997900	6818600	5113100			156	1129	131	640;641;642;643;644;645	715;716;717;718;719;720	715
LEQQEPSQDAQNDEAKEQEEK	Phospho (STY)	2552.06	0.0551646	1129	Q5AWN9	Nuclear protein SDK4	yes	1	1								1	1	1	1	1	5	8.61e-08	2512	08212015_013	101.23	75.003	3703100	0	0	0	0	0	0	0	659530	353610	1350600	443830	895590			4109	1129	3605	17301;17302;17303;17304;17305	19178;19179;19180;19181;19182;19183;19184	19184
QTMFSDDEDLSDAEEK	Phospho (STY)	1938.71	0.707799	1004	Q5AUF7	Nucleolar RNA methyltransferase (Nop2)	yes	1	0							2	2	2	2	2	2	12	4.79e-16	13016	08212015_013	150.13	123	14998000	0	0	0	0	0	0	2521100	2903700	2037500	3817800	1227400	2490200			5423	1004	4758	22343;22344;22345;22346;22347;22348;22349;22350;22351;22352;22353;22354	24758;24759;24760;24761;24762;24763;24764;24765;24766;24767;24768;24769	24768
SLLEQHYSDLK	Phospho (STY)	1411.64	0.638461	2453	Q8TFN0	Nucleoside diphosphate kinase	yes	1	0							1	2	1	2	1	1	8	0.00010544	10670	08212015_013	115.04	65.049	10052000	0	0	0	0	0	0	899720	2721500	728940	1978600	1515400	2207600			6173	2453	5383	25335;25336;25337;25338;25339;25340;25341;25342	28028;28029;28030;28031;28032;28033;28034;28035;28036;28037	28037
LNTEPPIKTSPGQR	Phospho (STY)	1616.79	0.792336	890	Q5ARJ3	OefA	yes	1	1							1	1	1	1	2	1	7	1.06e-05	4740	08212015_006	230.26	137.32	30988000	0	0	0	0	0	0	2592100	5875000	8950500	5127500	7243800	1199200			4284	890	3761	17965;17966;17967;17968;17969;17970;17971	19914;19915;19916;19917;19918;19919;19920	19914
LNQSGLPNSPNAPDAMMQGR	Phospho (STY)	2176.94	0.939487	890	Q5ARJ3	OefA	yes	1	0								2	1	1	1	1	6	4.86e-15	12297	08212015_012	135.95	95.331	30740000	0	0	0	0	0	0	0	10520000	6171700	6252500	3067200	4728900			4279	890	3757	17948;17949;17950;17951;17952;17953	19895;19896;19897;19898;19899;19900	19899
LNQSGLPNSPNAPDAMMQGR	Oxidation (M);Phospho (STY)	2192.93	0.934402	890	Q5ARJ3	OefA	yes	1	0							1		1	1	1	1	5	0.000368	8045	08212015_007	83.423	49.53	15360000	0	0	0	0	0	0	0	0	2476500	1069000	7518100	4296000			4278	890	3757	17943;17944;17945;17946;17947	19890;19891;19892;19893;19894	19891	251;252
EHSDMDMNGHRPPSPSSAENAPSPSK	Phospho (STY)	2841.15	0.14837	890	Q5ARJ3	OefA	yes	1	0								1	1	1	1	1	5	0.00076307	4462	08212015_011	71.781	52.917	8824700	0	0	0	0	0	0	0	2778400	1020600	1871300	1407800	1746600			2247	890	1965	9650;9651;9652;9653;9654	10709;10710;10711;10712;10713;10714	10712
NPTTDSSVPSSVSVSPLDSPR	Phospho (STY)	2207.99	0.994737	665	C8VTX5	Oleate delta-12 desaturase	yes	1	0							1	3	2	3	2	2	13	1.66e-19	12764	08212015_011	146.67	102.13	54772000	0	0	0	0	0	0	2397900	13043000	6811300	16086000	6392400	10041000			4976	665	4362	20577;20578;20579;20580;20581;20582;20583;20584;20585;20586;20587;20588;20589	22791;22792;22793;22794;22795;22796;22797;22798;22799;22800;22801;22802;22803;22804;22805;22806	22799
VKVTPQKPAAETAATLK	Phospho (STY)	1831.98	0.980865	1047	Q5AVF7	Origin recognition complex subunit 2	yes	1	1							1	1	1		1	1	5	3.01e-31	4785	08212015_006	315.29	263.22	12740000	0	0	0	0	0	0	3187300	4637700	2462700	0	1665100	786840			7330	1047	6394	30121;30122;30123;30124;30125	33318;33319;33320;33321;33322	33318
DKDAEDVVPTTPR	Phospho (STY)	1521.67	0.671218	2215	Q5BE23	Origin recognition complex subunit Orc1	yes	1	1							1	1	1	1	1	1	6	9.26e-09	5073	08212015_008	136.85	95.011	11638000	0	0	0	0	0	0	1667700	1144600	1414300	3697200	3129200	585320			1291	2215	1121	5557;5558;5559;5560;5561;5562	6177;6178;6179;6180;6181;6182	6179
SLAPHTHGLAQGGATNSGTTTPDR	Phospho (STY)	2426.1	0.097579	1891	Q5B8X6	Oxidation resistance protein 1	yes	1	0							1	1	1	1	1	1	6	6.28e-25	3414	08212015_013	152.38	108.43	35787000	0	0	0	0	0	0	4686000	8704100	5606700	5976500	3512000	7301500			6143	1891	5356	25235;25236;25237;25238;25239;25240	27918;27919;27920;27921;27922;27923;27924	27924
LSAPSDTSLDR	Phospho (STY)	1240.53	0.533661	423	C8VHJ7	Oxysterol binding protein (Osh3)	yes	1	0						1	1		1	1	1	1	6	0.00033482	7051	08212015_007	104.9	42.739	12126000	0	0	0	0	0	0	2757700	0	2663200	2291300	3031500	1382100			4351	423	3824	18205;18206;18207;18208;18209;18210	20177;20178;20179;20180;20181;20182	20178
GVSPGNNYENEVVDR	Phospho (STY)	1727.72	0.715208	2185	Q5BDQ5	PAB1 binding protein (Pbp1)	yes	1	0	1				1		1	1	1	1	1	1	8	1.13e-07	9503	08212015_008	128.72	102.73	54135000	0	0	0	0	0	0	3490800	16993000	6376300	13529000	3941200	9804900			3197	2185	2800	13430;13431;13432;13433;13434;13435;13436;13437	14896;14897;14898;14899;14900;14901;14902;14903	14898
NFSNQLAATAPPQTGSVK	Phospho (STY)	1909.89	0.893506	2185	Q5BDQ5	PAB1 binding protein (Pbp1)	yes	1	0							1	1		1	1	1	5	3.36e-11	11025	08212015_008	127.96	92.334	22109000	0	0	0	0	0	0	1996700	3984400	0	7238300	3786900	5103200			4802	2185	4205	19829;19830;19831;19832;19833	21937;21938;21939;21940;21941;21942;21943	21939
RASLSDDEAIPGGDSNETTNLLVER	Phospho (STY)	2738.24	0.239611	1706	Q5B5K9	PH domain protein	yes	1	1							1	1	1	1		1	5	3.9e-07	16064	08212015_011	90.762	62.802	25150000	0	0	0	0	0	0	3742100	7359000	3287200	5230800	0	5531200			5474	1706	4799	22534;22535;22536;22537;22538	24973;24974;24975;24976;24977;24978	24976
SSPDAPIPPPVK	Phospho (STY)	1283.62	0.616269	1785	Q5B712	PHD finger domain protein	yes	1	0			1				1	1	1	1	1	1	7	4.63e-06	7571	08212015_007	122.1	91.222	24751000	0	0	507940	0	0	0	4402400	4379300	4904400	3877900	4007200	2672100			6464	1785	5623	26514;26515;26516;26517;26518;26519;26520	29328;29329;29330;29331;29332;29333;29334	29329
ASSPHSHHLLSGISPTK	Phospho (STY)	1834.87	0.872711	1785	Q5B712	PHD finger domain protein	yes	1	0							1	1	1		1	1	5	6.19e-05	4862	08212015_013	158.86	112.06	15723000	0	0	0	0	0	0	3289100	4903600	2633900	0	2037700	2858800			530	1785	451	2151;2152;2153;2154;2155	2405;2406;2407;2408;2409	2409
RDGSKEVDGIIEMK	Phospho (STY)	1655.76	0.758987	1916	Q5B9C3	PHD finger domain protein	yes	1	2							1	1	1	1	1	1	6	9.97e-11	10975	08212015_012	284.91	213.36	21381000	0	0	0	0	0	0	3684700	4263000	3451200	2523300	4057800	3401000			5496	1916	4814	22630;22631;22632;22633;22634;22635	25076;25077;25078;25079;25080;25081	25080
DGSKEVDGIIEMK	Oxidation (M);Phospho (STY)	1515.65	0.65279	1916	Q5B9C3	PHD finger domain protein	yes	1	1							1	1	1	1	1	1	6	5.87e-06	10085	08212015_011	120.59	98.7	13075000	0	0	0	0	0	0	0	4707900	0	3376900	2205300	2784700			1137	1916	986	4793;4794;4795;4796;4797;4798	5330;5331;5332;5333;5334;5335	5333	488
DGSKEVDGIIEMK	Phospho (STY)	1499.66	0.657876	1916	Q5B9C3	PHD finger domain protein	yes	1	1							1	1	1	1	1	1	6	0.0068707	14802	08212015_007	82.774	67.437	23903000	0	0	0	0	0	0	4156800	2440300	4513200	5556000	3965900	3271100			1136	1916	986	4787;4788;4789;4790;4791;4792	5324;5325;5326;5327;5328;5329	5325
KLSEQEVSTPESGPK	Phospho (STY)	1694.78	0.776411	2102	Q5BCF3	PHD finger domain protein	yes	1	1							1	1	2	1	1	2	8	6.51e-05	4020	08212015_006	95.988	72.617	21727000	0	0	0	0	0	0	1960200	3167800	3276000	3285200	2765200	7272700			3816	2102	3357	16000;16001;16002;16003;16004;16005;16006;16007	17725;17726;17727;17728;17729;17730;17731;17732	17725
SIDTQASRPPTMQPASQTSGDNTSTDSR	Phospho (STY)	3015.29	0.287701	985	Q5AU19	PHD transcription factor (Rum1)	yes	1	0							1	1	1	1	1	1	6	1.74e-14	5405	08212015_013	113.15	91.581	12905000	0	0	0	0	0	0	2344300	1899900	2326400	3252200	1912700	1169400			6078	985	5305	24933;24934;24935;24936;24937;24938	27602;27603;27604;27605;27606;27607;27608	27608
DNSPDGQGGDVQQYYGQSTAK	Phospho (STY)	2293.91	0.912464	985	Q5AU19	PHD transcription factor (Rum1)	yes	1	0							1	1	1	1	1	1	6	7.11e-11	6790	08212015_013	108.32	84.004	8525700	0	0	0	0	0	0	1295000	2038200	0	2314200	1348300	1530000			1555	985	1356	6722;6723;6724;6725;6726;6727	7456;7457;7458;7459;7460;7461;7462	7461
SIDTQASRPPTMQPASQTSGDNTSTDSR	Oxidation (M);Phospho (STY)	3031.28	0.282615	985	Q5AU19	PHD transcription factor (Rum1)	yes	1	0								1	1	1	1	1	5	4.5e-10	3520	08212015_013	99.907	78.664	7318500	0	0	0	0	0	0	0	2199800	1600100	1041600	1265900	1211000			6079	985	5305	24939;24940;24941;24942;24943	27609;27610;27611;27612;27613	27613	269
VSTGSIQDHSAEFGLGR	Phospho (STY)	1839.82	0.815256	2361	Q5BG61	Phosphate transport	yes	1	0							1	1	1	1	1	1	6	4.3e-10	12587	08212015_012	212.68	165.79	15417000	0	0	0	0	0	0	1818000	3719300	2395600	949520	2955700	3579100			7477	2361	6530	30675;30676;30677;30678;30679;30680	33898;33899;33900;33901;33902;33903	33902
RPSISDASDAASDPGSPSK	Phospho (STY)	1923.82	0.821129	358	C8VF37	Phosphatidate cytidylyltransferase	yes	1	0							1	1	2	2	2	2	10	3e-09	3135	08212015_007	113.65	85.068	25971000	0	0	0	0	0	0	2260400	1393100	5019100	7015000	5745400	4537500			5684	358	4967	23346;23347;23348;23349;23350;23351;23352;23353;23354;23355	25849;25850;25851;25852;25853;25854;25855;25856;25857;25858	25850
MHSNYPSDSETAELR	2 Phospho (STY)	1895.68	0.679824	828	P56859	Phosphoadenosine phosphosulfate reductase	yes	2	0							1	1	1	1	1	1	6	6.28e-05	6864	08212015_012	101.6	77.185	10531000	0	0	0	0	0	0	706780	2823200	1454500	2047800	1324000	2174600			4533	828	3974	18858;18859;18860;18861;18862;18863	20880;20881;20882;20883;20884;20885	20884
ATGGILLTASHNPGGPDNDFGIK	Phospho (STY)	2331.09	0.08964	2473	Q9P931	Phosphoglucomutase	yes	1	0	2	1	1	1	2	1	3	3	2	2	2	2	22	4.02e-19	10981	08212015_018	134.13	102.92	2092700000	45115000	31246000	26329000	16395000	12447000	37510000	458250000	259240000	310600000	413080000	261840000	220700000			564	2473	478	2291;2292;2293;2294;2295;2296;2297;2298;2299;2300;2301;2302;2303;2304;2305;2306;2307;2308;2309;2310;2311;2312	2555;2556;2557;2558;2559;2560;2561;2562;2563;2564;2565;2566;2567;2568;2569;2570;2571;2572;2573;2574;2575;2576;2577;2578;2579;2580	2574
QGSEIEPPVETSQSRPPSVAGDDNDPAR	Phospho (STY)	3014.33	0.325466	414	C8VHC5	Phospholipase D1 (PLD1)	yes	1	0							1		1	1	1	1	5	1.57e-06	8796	08212015_008	80.453	57.33	10275000	0	0	0	0	0	0	2125100	0	1182500	2478900	2838600	1649600			5245	414	4602	21682;21683;21684;21685;21686	24002;24003;24004;24005;24006;24007	24004
SMSGSQGEDTAGLLEDR	Phospho (STY)	1831.73	0.729537	1229	Q5AYL6	Phospholipid-transporting ATPase	yes	1	0							1	1	1	1	1	1	6	9.1e-18	12532	08212015_013	161.02	118.95	19390000	0	0	0	0	0	0	2614700	3832800	2558300	3920800	2607900	3855900			6230	1229	5430	25516;25517;25518;25519;25520;25521	28221;28222;28223;28224;28225;28226	28226
RSSGDQTLAAPVGEEPSKEEK	Phospho (STY)	2294.04	0.0427494	1571	Q5B3Q0	Phosphopantothenate-cysteine ligase	yes	1	2							1	1	1	1	1	1	6	2.42e-07	4846	08212015_011	97.771	70.836	24164000	0	0	0	0	0	0	3254300	3216800	3695200	2624600	4896900	6475700			5764	1571	5029	23640;23641;23642;23643;23644;23645	26175;26176;26177;26178;26179;26180	26178
SISGVEDQVGK	Phospho (STY)	1197.53	0.527848	1571	Q5B3Q0	Phosphopantothenate-cysteine ligase	yes	1	0							1		1	1	1	1	5	0.00028369	6495	08212015_008	106.55	80.572	14396000	0	0	0	0	0	0	2608500	0	4205700	2949500	2521800	2110000			6101	1571	5324	25042;25043;25044;25045;25046	27719;27720;27721;27722;27723	27721
AASESMDLSSDDKESGER	Phospho (STY)	1992.76	0.761959	835	Q00202	pH-response transcription factor pacC/RIM101	yes	1	1							1	1	1	1	1	1	6	1.5e-55	4653	08212015_012	212.55	159.06	37146000	0	0	0	0	0	0	3805300	5123000	6096100	2923500	5986700	13212000			46	835	37	175;176;177;178;179;180	195;196;197;198;199;200	199
AASESMDLSSDDKESGERTPK	Phospho (STY)	2318.96	0.957365	835	Q00202	pH-response transcription factor pacC/RIM101	yes	1	2							1	1	1	1		1	5	1.18e-07	3799	08212015_013	101.9	82.485	19041000	0	0	0	0	0	0	4702300	4206300	5912100	2320300	0	1900000			47	835	38	181;182;183;184;185	201;202;203;204;205	205
EYLATANDDTLKENDDDDDDHGIEAR	Phospho (STY)	3029.2	0.204742	771	G5EB90	Plasma membrane ATPase	yes	1	1							1	1	1	1	2	1	7	1.26e-18	8098	08212015_011	126.62	104.36	27773000	0	0	0	0	0	0	3286300	6809600	3039900	5070300	7091500	2475200			2595	771	2268	11117;11118;11119;11120;11121;11122;11123	12347;12348;12349;12350;12351;12352;12353;12354	12352
SSDEEEEVTAKDESMELSDLTR	Phospho (STY)	2579.05	0.0469677	1961	Q5BAF3	Plasma membrane channel protein (Aqy1)	yes	1	1							1	1	1	1	1	1	6	1.19e-15	17836	08212015_013	121.84	102.16	37302000	0	0	0	0	0	0	6328500	11603000	5185200	6856900	4093200	3235500			6421	1961	5588	26334;26335;26336;26337;26338;26339	29125;29126;29127;29128;29129;29130;29131	29131
SSDEEEEVTAKDESMELSDLTR	Oxidation (M);Phospho (STY)	2595.04	0.0418823	1961	Q5BAF3	Plasma membrane channel protein (Aqy1)	yes	1	1							1	1	1	1	1		5	2.06e-09	16689	08212015_008	112.48	84.144	9761500	0	0	0	0	0	0	1621200	2709300	2262500	3168500	0	0			6420	1961	5588	26329;26330;26331;26332;26333	29120;29121;29122;29123;29124	29122	498
DTAPVETATPESETKESANKENEK	Phospho (STY)	2684.17	0.170194	1728	Q5B630	Polyadenylate-binding protein, cytoplasmic and nuclear	yes	1	2							1	1	1	1	1		5	1.32e-24	3108	08212015_007	153.17	135.27	76836000	0	0	0	0	0	0	20018000	702510	13745000	28398000	13972000	0			1828	1728	1595	7913;7914;7915;7916;7917	8784;8785;8786;8787;8788	8785
DEAEVLSLAESDDTFLK	Phospho (STY)	1960.86	0.855449	1836	Q5B8A0	Polyketide synthase	yes	1	0							2	1	1	1	2	3	10	1.27e-05	22730	08212015_008	98.443	62.764	8147900	0	0	0	0	0	0	408110	870210	1772700	971020	2818300	1307500			933	1836	804	3880;3881;3882;3883;3884;3885;3886;3887;3888;3889	4303;4304;4305;4306;4307;4308;4309;4310;4311;4312;4313	4307
IEALVDKDDHTDPSTPSAQHVSK	Phospho (STY)	2569.17	0.169741	1057	Q5AVK2	Pom1 kinase homologue pomA	yes	1	1							1	1	2	1	1	1	7	0.00032069	4457	08212015_012	71.434	40.9	7586100	0	0	0	0	0	0	692980	1591100	1513700	1130500	940390	1717400			3402	1057	2991	14331;14332;14333;14334;14335;14336;14337	15882;15883;15884;15885;15886;15887;15888	15887
RQSLIQNQAPDNPTPR	Phospho (STY)	1913.91	0.910888	1057	Q5AVK2	Pom1 kinase homologue pomA	yes	1	1							1	1		1	1	1	5	3.51e-07	4905	08212015_013	158.79	88.811	5969100	0	0	0	0	0	0	1281000	2157300	0	0	1509500	1021300			5722	1057	4993	23516;23517;23518;23519;23520	26046;26047;26048;26049;26050	26050
QVQSRPSSPLGNENAALADPTTPGR	2 Phospho (STY)	2722.21	0.211302	1057	Q5AVK2	Pom1 kinase homologue pomA	yes	2	0								1	1	1	1	1	5	4.69e-06	9513	08212015_013	83.247	58.516	46642000	0	0	0	0	0	0	0	10753000	11020000	7295400	5470700	12102000			5444	1057	4776	22439;22440;22441;22442;22443	24867;24868;24869;24870;24871	24871
DSSPTLKPSYLK	Phospho (STY)	1414.67	0.674512	1057	Q5AVK2	Pom1 kinase homologue pomA	yes	1	0								1	1	1	1	1	5	0.00043521	8241	08212015_013	101.72	36.158	29161000	0	0	0	0	0	0	0	5288700	4429500	10149000	4386100	4908600			1798	1057	1572	7776;7777;7778;7779;7780	8637;8638;8639;8640;8641	8641
LSGQWVGVMVTASHNPAEDNGVK	Phospho (STY)	2475.13	0.125374	125	C8V496	Predicted phosphoacetylglucosamine mutase	yes	1	0				1			2		1	1	1	1	7	5.95e-12	16581	08212015_006	113.8	91.225	41824000	0	0	0	0	0	0	10167000	0	17545000	2603900	6644300	4863800			4368	125	3838	18268;18269;18270;18271;18272;18273;18274	20242;20243;20244;20245;20246;20247;20248;20249;20250	20243
QVLEDMLKQYKSK	Oxidation (M);Phospho (STY)	1704.82	0.815773	146	C8V5N1	Prefoldin subunit 2	yes	1	2							1	1	1	1	2	2	8	0.0063016	20415	08212015_007	70.197	31.389	10610000	0	0	0	0	0	0	2425100	0	2314400	1964700	1961100	1944300			5439	146	4771	22419;22420;22421;22422;22423;22424;22425;22426	24841;24842;24843;24844;24845;24846;24847;24848;24849	24842	35
ADRASVEAEPVALR	Phospho (STY)	1562.75	0.745386	289	C8VB25	Pre-mRNA splicing factor (Prp24)	yes	1	1							2	1	1	1	1	1	7	5.52e-14	6928	08212015_006	284.62	188.38	110120000	0	0	0	0	0	0	30117000	8958800	7964100	34863000	9853800	18367000			114	289	97	444;445;446;447;448;449;450	491;492;493;494;495;496;497	491
ASVEAEPVALR	Phospho (STY)	1220.58	0.580218	289	C8VB25	Pre-mRNA splicing factor (Prp24)	yes	1	0							1	1	1	1	1	1	6	0.001108	9055	08212015_012	88.224	61.993	15750000	0	0	0	0	0	0	2576900	2217900	1361700	4347700	3118000	2127400			548	289	463	2225;2226;2227;2228;2229;2230	2483;2484;2485;2486;2487;2488	2487
LPTPPLDDADASK	Phospho (STY)	1418.63	0.633041	2198	Q5BDW4	Pre-mRNA-processing ATP-dependent RNA helicase prp5	yes	1	0							1	1	1	1	1	1	6	4.18e-21	10527	08212015_011	169.15	140.86	151140000	0	0	0	0	0	0	29460000	32494000	22908000	24270000	22630000	19379000			4312	2198	3787	18068;18069;18070;18071;18072;18073	20032;20033;20034;20035;20036;20037	20035
EASTPAIPTR	Phospho (STY)	1121.51	0.511804	2198	Q5BDW4	Pre-mRNA-processing ATP-dependent RNA helicase prp5	yes	1	0								1	1	1	1	1	5	0.00040264	5120	08212015_011	96.067	64.033	8099000	0	0	0	0	0	0	0	2098500	1476800	2020000	2503700	0			2066	2198	1809	8886;8887;8888;8889;8890	9867;9868;9869;9870;9871	9869
GPPSPPPPIMHSPPR	2 Phospho (STY)	1722.74	0.735428	991	Q5AU50	Pre-mRNA-processing protein 45	yes	2	0							1	1	2	2	2	3	11	5.47e-11	9172	08212015_008	140.48	110.9	44300000	0	0	0	0	0	0	3555700	4913100	5100700	11587000	7412200	11731000			3064	991	2691	12948;12949;12950;12951;12952;12953;12954;12955;12956;12957;12958	14367;14368;14369;14370;14371;14372;14373;14374;14375;14376;14377;14378;14379	14371
NAMDAVLASMDVDGDDSDAEMKDANVEK	Oxidation (M);Phospho (STY)	3051.2	0.203227	437	C8VIQ3	Pre-rRNA processing nucleolar protein Sik1	yes	1	1							4	1	2	3	2	2	14	1.51e-07	15968	08212015_013	91.115	73.644	141930000	0	0	0	0	0	0	15132000	38694000	13518000	22224000	12598000	39761000			4664	437	4080	19244;19245;19246;19247;19248;19249;19250;19251;19252;19253;19254;19255;19256;19257	21300;21301;21302;21303;21304;21305;21306;21307;21308;21309;21310;21311;21312;21313;21314;21315	21315	111;112;113
NAMDAVLASMDVDGDDSDAEMKDANVEK	2 Oxidation (M);Phospho (STY)	3067.2	0.198142	437	C8VIQ3	Pre-rRNA processing nucleolar protein Sik1	yes	1	1							1	2		4		4	11	4.44e-31	10246	08212015_011	151.67	113.85	152180000	0	0	0	0	0	0	3610400	27439000	0	63109000	0	58019000			4663	437	4080	19233;19234;19235;19236;19237;19238;19239;19240;19241;19242;19243	21288;21289;21290;21291;21292;21293;21294;21295;21296;21297;21298;21299	21289	111;112;113
AESPEASTEAEPFEER	Phospho (STY)	1857.73	0.730583	2112	Q5BCK1	PrnA protein	yes	1	0							1	1		1	1	1	5	1.99e-05	9273	08212015_013	100.28	72.354	12412000	0	0	0	0	0	0	2220800	3705600	0	2464300	1853500	2167400			178	2112	149	729;730;731;732;733	808;809;810;811;812	812
ESSPYLSDSETSR	Phospho (STY)	1536.6	0.598112	2230	Q5BEB0	Proline-rich, actin-associated protein Vrp1	yes	1	0		1		1			1	1	1	1	1	1	8	0.0012332	5595	08212015_012	84.375	32.578	96575000	0	1148700	0	1353800	0	0	13758000	17372000	15674000	14427000	18080000	14761000			2501	2230	2189	10704;10705;10706;10707;10708;10709;10710;10711	11893;11894;11895;11896;11897;11898;11899;11900	11897
MASGLSSPGSSGANTPNPEHTR	Phospho (STY)	2233.94	0.942324	1435	Q5B1H3	Proteasome activator subunit 4	yes	1	0							1	1	1		1	1	5	3.8e-08	4640	08212015_006	100.46	74.532	9474200	0	0	0	0	0	0	2193700	2153200	2136400	0	1725800	1265100			4496	1435	3951	18709;18710;18711;18712;18713	20725;20726;20727;20728;20729	20725
TADSPSLDAIEFEDSK	Phospho (STY)	1803.75	0.74517	2422	Q5BH46	Protein arginine N-methyltransferase	yes	1	0							1	1	1	1	1	1	6	0.00044535	15410	08212015_006	87.208	58.876	14140000	0	0	0	0	0	0	2406900	2938200	1793700	1622400	2974600	2404600			6681	2422	5813	27363;27364;27365;27366;27367;27368	30254;30255;30256;30257;30258;30259;30260	30254
SLAEQIADLEDLTPR	Phospho (STY)	1749.82	0.81861	1091	Q5AW04	Protein bfr2	yes	1	0							1	1	1	1	1	1	6	2.08e-05	23545	08212015_013	110.75	84.335	4973600	0	0	0	0	0	0	477190	1295600	0	732060	1271600	1197200			6141	1091	5354	25228;25229;25230;25231;25232;25233	27911;27912;27913;27914;27915;27916	27916
NAPHVVEEDEASSPVAPNAAPPKPK	2 Phospho (STY)	2710.2	0.204091	2067	Q5BBU6	Protein involved in transcription initiation at TATA-containing promoters	yes	2	0	1						1	1	1	1	1	1	7	8.27e-19	5330	08212015_012	126.9	100.12	180790000	1440600	0	0	0	0	0	8139700	60066000	11305000	36784000	10234000	52824000			4675	2067	4088	19295;19296;19297;19298;19299;19300;19301	21363;21364;21365;21366;21367;21368;21369;21370	21368
KNAPHVVEEDEASSPVAPNAAPPKPK	Phospho (STY)	2758.33	0.332724	2067	Q5BBU6	Protein involved in transcription initiation at TATA-containing promoters	yes	1	1					1		1	1	1	1	1	1	7	9.51e-14	4381	08212015_011	112.35	71.307	28554000	0	0	0	0	215680	0	891520	2890400	1630100	2317400	4095500	16513000			3826	2067	3366	16028;16029;16030;16031;16032;16033;16034	17753;17754;17755;17756;17757;17758;17759	17756
SLEDDVESIPR	Phospho (STY)	1338.57	0.570441	1122	Q5AWK9	Protein kinase	yes	1	0							1	1	1	1	1	1	6	0.00066829	13792	08212015_011	96.135	60.227	15079000	0	0	0	0	0	0	1779500	3421800	1728200	5691400	2458500	0			6154	1122	5366	25276;25277;25278;25279;25280;25281	27963;27964;27965;27966;27967;27968	27966
YEDLHVDIESTDTPDDESLSAPNLR	Phospho (STY)	2910.24	0.244422	590	C8VQM0	Protein kinase C	yes	1	0							1	1	1	1	1	1	6	1.43e-13	16612	08212015_013	110.62	83.489	38124000	0	0	0	0	0	0	2624500	11488000	3303000	8078000	4740600	7890000			7624	590	6665	31301;31302;31303;31304;31305;31306	34570;34571;34572;34573;34574;34575;34576;34577;34578	34577
DRLSPVESEPRPR	Phospho (STY)	1616.77	0.767184	1308	Q5AZT8	Protein kinase domain-containing protein	yes	1	1							1	1	1	1		1	5	0.0011887	4214	08212015_011	164.2	102.12	15222000	0	0	0	0	0	0	2236000	2518000	4463700	3278900	0	2725400			1697	1308	1482	7356;7357;7358;7359;7360	8177;8178;8179;8180;8181	8179
QTVYTYIQSR	Phospho (STY)	1337.6	0.601681	336	C8VDC9	Protein kinase Yak1	yes	1	0							1	1	1	1	1	1	6	6.46e-14	8735	08212015_012	149.33	123.04	192010000	0	0	0	0	0	0	17208000	46624000	24772000	39581000	20675000	43145000			5431	336	4765	22388;22389;22390;22391;22392;22393	24806;24807;24808;24809;24810;24811	24810
IKSIQDLKPR	Phospho (STY)	1276.69	0.690437	336	C8VDC9	Protein kinase Yak1	yes	1	1								1	1	1	1	1	5	9.72e-06	5976	08212015_007	147.69	67.375	1642000	0	0	0	0	0	0	0	376440	0	385490	448700	431390			3477	336	3064	14613;14614;14615;14616;14617	16189;16190;16191;16192;16193	16189
RQSISIAGTPAR	Phospho (STY)	1335.67	0.666013	781	O93937	Protein pyrABCN	yes	1	1							2	1	1	1	1	1	7	1.69e-14	5360	08212015_008	150.59	105.25	717170000	0	0	0	0	0	0	204050000	137750000	78753000	124310000	80801000	91511000			5719	781	4991	23497;23498;23499;23500;23501;23502;23503	26025;26026;26027;26028;26029;26030;26031;26032	26028
IVPASPSLK	Phospho (STY)	990.515	0.515098	781	O93937	Protein pyrABCN	yes	1	0							1	1	1	1	1	1	6	4.42e-17	5766	08212015_013	159.09	76.808	97348000	0	0	0	0	0	0	13119000	15508000	13752000	20886000	13379000	20705000			3604	781	3176	15109;15110;15111;15112;15113;15114	16731;16732;16733;16734;16735;16736;16737;16738;16739;16740;16741;16742	16742
RQSISIAGTPAR	2 Phospho (STY)	1415.63	0.632343	781	O93937	Protein pyrABCN	yes	2	1							1	1	1	1	1	1	6	1.04e-05	5835	08212015_011	120.74	66.879	153480000	0	0	0	0	0	0	0	27147000	28994000	27956000	31736000	37652000			5720	781	4991	23504;23505;23506;23507;23508;23509	26033;26034;26035;26036;26037;26038	26036
EGLLQSDEDSSDESPK	2 Phospho (STY)	1894.68	0.675844	1418	Q5B195	Protein required for cell viability Rrp17	yes	2	0	1					1	1	1	1	1	1	1	8	4.05e-08	8168	08212015_008	125.04	81.747	157090000	0	0	0	0	0	0	4174400	57337000	5932700	44689000	7065300	37893000			2205	1418	1931	9488;9489;9490;9491;9492;9493;9494;9495	10533;10534;10535;10536;10537;10538;10539;10540;10541	10536
GPLASSPPAATPLK	Phospho (STY)	1385.7	0.695582	2116	Q5BCM2	Protein required for mismatch repair in mitosis and meiosis	yes	1	0							1	1		1	1	1	5	6.84e-05	9158	08212015_013	112.67	55.379	6903300	0	0	0	0	0	0	1130300	1963300	0	1593300	1527700	688790			3054	2116	2681	12916;12917;12918;12919;12920	14329;14330;14331;14332;14333	14333
GSSPYNAPPTIPPPSNR	Phospho (STY)	1830.83	0.830178	1294	Q5AZM3	Protein transport protein sec31	yes	1	0	1		1	1	1		4	3	3	4	3	2	23	6.6e-07	6840	08212015_006	114.37	90.469	361170000	1256800	0	1951500	1859400	1311000	0	64089000	64658000	45621000	78796000	36868000	64764000			3133	1294	2745	13208;13209;13210;13211;13212;13213;13214;13215;13216;13217;13218;13219;13220;13221;13222;13223;13224;13225;13226;13227;13228;13229;13230	14650;14651;14652;14653;14654;14655;14656;14657;14658;14659;14660;14661;14662;14663;14664;14665;14666;14667;14668;14669;14670;14671;14672;14673;14674	14650
TPSVPPPPK	Phospho (STY)	998.484	0.483798	1294	Q5AZM3	Protein transport protein sec31	yes	1	0							1	2	1	1	1	2	8	8.32e-12	4104	08212015_008	144.17	125.08	14675000	0	0	0	0	0	0	2720300	3792900	50132	2352200	2341600	3417700			6975	1294	6073	28695;28696;28697;28698;28699;28700;28701;28702	31721;31722;31723;31724;31725;31726;31727;31728;31729	31723
RGTPASSAPISSPFPNQSPAVSQGPPPAGAGPQR	Phospho (STY)	3347.6	0.604816	1294	Q5AZM3	Protein transport protein sec31	yes	1	1							1	1	1	1	1	1	6	2.22e-10	11489	08212015_006	98.364	82.139	38469000	0	0	0	0	0	0	6428200	4999400	5472900	9526600	6566600	5475400			5584	1294	4885	22955;22956;22957;22958;22959;22960	25426;25427;25428;25429;25430;25431;25432;25433;25434;25435	25426
ASSQSPATVTTYTTAK	2 Phospho (STY)	1772.73	0.727091	1294	Q5AZM3	Protein transport protein sec31	yes	2	0						1	1	1	1		1	1	6	0.00043425	5734	08212015_013	84.946	62.815	42032000	0	0	0	0	0	561430	6983100	8469700	5423300	0	12762000	7832000			533	1294	453	2168;2169;2170;2171;2172;2173	2422;2423;2424;2425;2426;2427	2426
ASSQSPATVTTYTTAK	Phospho (STY)	1692.76	0.760761	1294	Q5AZM3	Protein transport protein sec31	yes	1	0							1	1	1	1	1		5	3.05e-41	5911	08212015_007	192.22	103.75	38163000	0	0	0	0	0	0	9017900	7726500	8892300	4700000	7825800	0			532	1294	453	2163;2164;2165;2166;2167	2417;2418;2419;2420;2421	2418
RNSIPASQSHINEDVR	Phospho (STY)	1901.87	0.874502	1700	Q5B5J2	Protein transport protein Sec39	yes	1	1							1	1	1	1	1	1	6	5.49e-80	4235	08212015_013	360.8	295.86	48940000	0	0	0	0	0	0	10478000	11035000	7115000	8493200	8597700	3221700			5653	1700	4943	23212;23213;23214;23215;23216;23217	25705;25706;25707;25708;25709;25710	25710
RGSSKPPEDPTDPNLLK	Phospho (STY)	1929.92	0.919721	2377	Q5BGC4	Protein vts1	yes	1	1							1	1	1	1	1	1	6	1.1e-09	6715	08212015_008	177.57	125.85	181650000	0	0	0	0	0	0	39798000	27075000	29289000	44727000	25988000	14778000			5577	2377	4878	22932;22933;22934;22935;22936;22937	25401;25402;25403;25404;25405;25406;25407	25403
SSSGQQPMGQFNQSGLR	Phospho (STY)	1887.79	0.793475	2377	Q5BGC4	Protein vts1	yes	1	0							1	1	1	1	1	1	6	5.43e-07	11032	08212015_008	115.39	70.466	60537000	0	0	0	0	0	0	6506300	8664500	9103100	14577000	9285500	12400000			6487	2377	5643	26589;26590;26591;26592;26593;26594	29404;29405;29406;29407;29408;29409;29410	29407
SHPMSGLLSPANFGEK	Phospho (STY)	1750.78	0.774971	2377	Q5BGC4	Protein vts1	yes	1	0							1	1	1	1		1	5	3.82e-05	17865	08212015_012	93.776	72.381	23705000	0	0	0	0	0	0	5658800	5245400	4654100	4705100	0	3441900			6058	2377	5287	24870;24871;24872;24873;24874	27533;27534;27535;27536;27537	27536
SSSGQQPMGQFNQSGLR	Oxidation (M);Phospho (STY)	1903.79	0.788389	2377	Q5BGC4	Protein vts1	yes	1	0							1	1	1	1	1		5	0.0022118	5743	08212015_006	81.807	39.49	16224000	0	0	0	0	0	0	4776300	3729000	1797600	3314600	2606300	0			6486	2377	5643	26584;26585;26586;26587;26588	29399;29400;29401;29402;29403	29399	617
SDNSFDHIEHEDTR	Phospho (STY)	1780.67	0.668986	75	C8V2U3	Protein YOP1	yes	1	0							1	1	1	1	1	1	6	1.91e-06	5266	08212015_012	234.67	199.13	18140000	0	0	0	0	0	0	4508800	5239600	1921800	3276400	1635500	1557600			5918	75	5164	24248;24249;24250;24251;24252;24253	26847;26848;26849;26850;26851;26852	26851
RFSEHSVNLEK	Phospho (STY)	1424.64	0.644943	2367	Q5BG84	PSP1 domain protein	yes	1	1							1	1	1	2	1	1	7	1.55e-07	5751	08212015_011	311.88	192.97	36628000	0	0	0	0	0	0	5980700	4838800	5481900	10103000	4433900	5790000			5552	2367	4858	22820;22821;22822;22823;22824;22825;22826	25283;25284;25285;25286;25287;25288;25289	25286
RHSFADIPMR	Phospho (STY)	1308.58	0.579841	2367	Q5BG84	PSP1 domain protein	yes	1	1							1	1	1	1	1	1	6	0.00075944	7993	08212015_006	125.82	74.867	12652000	0	0	0	0	0	0	1401700	2136800	1521200	3094000	2022900	2475500			5589	2367	4890	22978;22979;22980;22981;22982;22983	25454;25455;25456;25457;25458;25459	25454
RFSEHSVNLEK	2 Phospho (STY)	1504.61	0.611274	2367	Q5BG84	PSP1 domain protein	yes	2	1							1	1	1	1	1	1	6	0.0011913	6732	08212015_008	98.062	25.772	14076000	0	0	0	0	0	0	2110700	3277700	1856000	2490500	2051200	2289500			5553	2367	4858	22827;22828;22829;22830;22831;22832	25290;25291;25292;25293;25294;25295	25292
RHSFADIPMR	Oxidation (M);Phospho (STY)	1324.57	0.574755	2367	Q5BG84	PSP1 domain protein	yes	1	1								2	1	1	1	1	6	0.0015644	5347	08212015_007	141.48	83.206	7455600	0	0	0	0	0	0	0	4618600	799060	466070	569120	1002800			5590	2367	4890	22984;22985;22986;22987;22988;22989	25460;25461;25462;25463;25464;25465	25460	612
SQSYSVGQLDPEYSALNTGNK	Phospho (STY)	2337.02	0.0162003	2367	Q5BG84	PSP1 domain protein	yes	1	0								1	1	1	1	1	5	1.33e-15	16736	08212015_012	126.86	87.676	9339500	0	0	0	0	0	0	0	2575700	811440	2618600	971150	2362700			6380	2367	5554	26163;26164;26165;26166;26167	28938;28939;28940;28941;28942;28943;28944;28945;28946	28943
RSTPDSEALASSDDDGEHPLPAPSTSMPAQKPVR	2 Phospho (STY)	3705.6	0.601914	2367	Q5BG84	PSP1 domain protein	yes	2	1								1	1	1	1	1	5	6.04e-07	9034	08212015_012	79.82	62.671	11852000	0	0	0	0	0	0	0	2555900	1741000	2812400	2338600	2403600			5780	2367	5042	23718;23719;23720;23721;23722	26253;26254;26255;26256;26257;26258;26259	26258
ALLDPTEIIQSPSSAKK	Phospho (STY)	1876.95	0.95471	583	C8VQ48	Putative APSES transcription factor	yes	1	1							1	1	2	1	1	1	7	4.93e-23	17245	08212015_008	162.44	122.23	5338700	0	0	0	0	0	0	915560	1205100	1239800	866320	1112000	0			362	583	309	1520;1521;1522;1523;1524;1525;1526	1701;1702;1703;1704;1705;1706;1707;1708;1709	1705
KSGSDDDGSAGSGMVQEVK	Phospho (STY)	1932.78	0.777216	1060	Q5AVL9	Putative bHLH transcription factor	yes	1	1								1	1	1	1	1	5	1.27e-69	4870	08212015_012	223.84	169.72	23120000	0	0	0	0	0	0	0	1268000	7431200	6161600	4393400	3866000			3912	1060	3440	16373;16374;16375;16376;16377	18147;18148;18149;18150;18151	18150
SKEATPVPVSTYESK	2 Phospho (STY)	1781.75	0.752578	1989	Q5BAZ5	Putative DNA helicase ino80	yes	2	1							1	1	1	1	1	1	6	2.65e-21	5755	08212015_013	166.98	103.54	20154000	0	0	0	0	0	0	2500000	5539600	2371700	3024500	4326000	2391900			6122	1989	5341	25137;25138;25139;25140;25141;25142	27817;27818;27819;27820;27821;27822	27822
TDSIAEKDNGIIDDSPVK	Phospho (STY)	1995.9	0.903796	1375	Q5B0S0	Putative low affinity glucose transporter MstE	yes	1	1							1	1	2	1	1	1	7	3.12e-08	10714	08212015_006	111.88	91.439	92882000	0	0	0	0	0	0	17318000	20747000	14644000	15527000	11462000	13185000			6733	1375	5861	27549;27550;27551;27552;27553;27554;27555	30468;30469;30470;30471;30472;30473;30474	30468
GGLIDSDDESVLANKEEK	2 Phospho (STY)	2077.85	0.849391	2264	Q5BEQ3	Putative microbody (Peroxisome) biogenesis protein peroxin 22-like	yes	2	1							1	1	1		1	1	5	3.63e-15	11960	08212015_011	147.28	81.897	59324000	0	0	0	0	0	0	4150400	19848000	5824300	0	5720800	23780000			2904	2264	2548	12322;12323;12324;12325;12326	13682;13683;13684;13685;13686	13685
RLDEPEDSVAETTTTTPPSQQPQEQTR	Phospho (STY)	3120.39	0.38846	2419	Q5BH27	Putative Myb-like transcription factor	yes	1	1				1			1	1	1	1	1	1	7	1.79e-09	6075	08212015_013	93.568	76.916	15230000	0	0	0	1420900	0	0	2433000	2446600	2744800	1593700	1981200	2609400			5615	2419	4911	23092;23093;23094;23095;23096;23097;23098	25575;25576;25577;25578;25579;25580;25581	25580
EESLDHATAASLFAR	Phospho (STY)	1696.75	0.74578	237	C8V9B5	Putative nucleosome assembly protein	yes	1	0								1	1	1	1	1	5	0.00046976	16586	08212015_008	88.637	51.628	16230000	0	0	0	0	0	0	0	4448300	3515800	3025400	1692200	3548100			2158	237	1888	9268;9269;9270;9271;9272	10292;10293;10294;10295;10296	10293
IESEELQQAAILFQR	Phospho (STY)	1853.89	0.892444	131	C8V4B8	Putative TeaA receptor TeaR	yes	1	0							1	1		2	1	1	6	0.0021442	24154	08212015_013	77.137	20.887	1424600	0	0	0	0	0	0	0	678540	0	398330	0	347750			3421	131	3010	14422;14423;14424;14425;14426;14427	15987;15988;15989;15990;15991;15992	15992
SMVADDDNRPTTQYNTSPTGTGSSR	Phospho (STY)	2737.13	0.128681	606	C8VRL9	Putative Zn(II)2Cys6 transcription factor	yes	1	0							1	1	1	1	1	1	6	6.35e-10	4887	08212015_013	103.03	81.076	21571000	0	0	0	0	0	0	5405300	3778700	3339000	1913600	4497600	2636400			6235	606	5434	25535;25536;25537;25538;25539;25540	28241;28242;28243;28244;28245;28246	28246
SLSAGGYNATNSPTR	Phospho (STY)	1574.67	0.672615	1617	Q5B4H2	Putative Zn(II)2Cys6 transcription factor	yes	1	0							1	1	1	1	1	1	6	2.64e-05	5067	08212015_007	108.25	61.517	5207700	0	0	0	0	0	0	722260	757690	704510	843190	1251600	928440			6193	1617	5401	25390;25391;25392;25393;25394;25395	28090;28091;28092;28093;28094;28095	28091
AEANTNSPAPAPDSGEAPVER	Phospho (STY)	2158.92	0.916821	2153	Q5BDB4	PWWP domain protein	yes	1	0				1	1		1	1	1	1	1	1	8	1.12e-30	4020	08212015_012	173.24	139.56	66267000	0	0	0	2774400	942410	0	10770000	7287700	16182000	5755300	15020000	7535100			135	2153	113	530;531;532;533;534;535;536;537	587;588;589;590;591;592;593;594;595	592
SMEVRDDVEMEDADEEKQPK	Phospho (STY)	2458.99	0.98695	2153	Q5BDB4	PWWP domain protein	yes	1	2							1		1	1	1	1	5	2.48e-10	7527	08212015_013	118.9	90.506	7140500	0	0	0	0	0	0	1124300	0	1239900	1345300	1915900	1515100			6223	2153	5425	25492;25493;25494;25495;25496	28195;28196;28197;28198;28199	28199
MAAEGTASSPFQTK	Phospho (STY)	1504.63	0.62691	451	C8VJ33	PX domain protein	yes	1	0							1	1	1	1	1	1	6	1.02e-65	5417	08212015_006	220.64	176.02	67648000	0	0	0	0	0	0	16263000	8266700	10711000	8565000	18999000	4844300			4491	451	3947	18694;18695;18696;18697;18698;18699	20710;20711;20712;20713;20714;20715	20710
NSLAPSDIVQR	Phospho (STY)	1278.6	0.59693	451	C8VJ33	PX domain protein	yes	1	0							1	1	1	1	1	1	6	0.00076027	10737	08212015_011	93.716	55.271	8776000	0	0	0	0	0	0	1710100	1459900	1457400	1263500	1815500	1069600			5044	451	4420	20902;20903;20904;20905;20906;20907	23151;23152;23153;23154;23155;23156	23154
YGGHSMSDPGTTYR	Phospho (STY)	1607.61	0.607571	1503	Q5B2R8	Pyruvate dehydrogenase E1 component subunit alpha	yes	1	0							1	1	1	1	1	1	6	7.71e-05	4764	08212015_012	111.73	84.012	71994000	0	0	0	0	0	0	8157700	14141000	10985000	9947500	14378000	14385000			7650	1503	6687	31412;31413;31414;31415;31416;31417	34693;34694;34695;34696;34697;34698	34697
DAGPSEADDELIPTAIVIK	Phospho (STY)	2032.96	0.960583	1015	Q5AUJ2	R3H domain protein	yes	1	0							1	1	1	1	1	1	6	6.56e-09	22672	08212015_007	106.23	76.387	20868000	0	0	0	0	0	0	1924500	5582300	2442100	5016200	1918500	3984500			743	1015	635	3078;3079;3080;3081;3082;3083	3411;3412;3413;3414;3415;3416	3412
AATIDFSEAR	Phospho (STY)	1159.49	0.491068	1015	Q5AUJ2	R3H domain protein	yes	1	0							1	1		1	1	1	5	0.00076681	10258	08212015_011	98	67.313	61601000	0	0	0	0	0	0	5960300	15750000	0	14513000	12085000	13292000			67	1015	56	239;240;241;242;243	263;264;265;266;267	265
DAASVSSGQGNLPR	2 Phospho (STY)	1517.59	0.591267	399	C8VH46	Ran-binding protein (RanBP10)	yes	2	0							1	1	1	1	1	1	6	0.00023276	4120	08212015_006	94.203	63.248	5925600	0	0	0	0	0	0	634690	820960	523120	822570	1078400	2045900			695	399	596	2858;2859;2860;2861;2862;2863	3165;3166;3167;3168;3169;3170	3165
QSPYLVQPGADPSGHQLNIDR	Phospho (STY)	2371.1	0.095788	1358	Q5B0G4	RfeC	yes	1	0							1	1	1	1	1	1	6	1.19e-07	12726	08212015_007	94.072	57.858	25171000	0	0	0	0	0	0	3380800	6689100	4317900	4220000	3510300	3053100			5404	1358	4741	22278;22279;22280;22281;22282;22283	24691;24692;24693;24694;24695;24696;24697	24692
SLLPSILNHSPPGR	Phospho (STY)	1566.79	0.791942	510	C8VLZ4	RfeD	yes	1	0							2	1	1		1	1	6	5.1e-05	18076	08212015_006	114.56	78.758	15484000	0	0	0	0	0	0	4326500	3054300	1589800	0	3398400	3115300			6176	510	5386	25345;25346;25347;25348;25349;25350	28040;28041;28042;28043;28044;28045;28046	28041
NSPLSPGAQSSDGLSPLTPHSPK	Phospho (STY)	2353.1	0.0951193	1773	Q5B6T4	Rho GTPase activator (Bem2)	yes	1	0							1	1	1	1	1		5	2.14e-07	12603	08212015_007	91.774	77.669	28261000	0	0	0	0	0	0	6118100	5974200	5656700	5985300	4526400	0			5053	1773	4428	20944;20945;20946;20947;20948	23194;23195;23196;23197;23198;23199	23196
HSIIPNLDLSPSTLQAGAK	Phospho (STY)	2041.02	0.0245206	1773	Q5B6T4	Rho GTPase activator (Bem2)	yes	1	0							1	1	1	1		1	5	0.0012854	21347	08212015_012	70.615	47.389	5244500	0	0	0	0	0	0	1200800	1434400	1090300	463310	0	1055700			3314	1773	2909	13952;13953;13954;13955;13956	15465;15466;15467;15468;15469	15468
SPGSMPSGIYQGLR	Phospho (STY)	1528.67	0.674529	364	C8VFE1	Rho GTPase activator (Bem3)	yes	1	0							1	1		1	1	1	5	0.00035902	15382	08212015_013	93.226	53.495	7680900	0	0	0	0	0	0	1696900	1686800	0	2464900	797630	1034700			6291	364	5479	25759;25760;25761;25762;25763	28498;28499;28500;28501;28502	28502
ASSPAPGDHIIQSGTASR	Phospho (STY)	1830.83	0.826155	181	C8V794	Rho guanyl nucleotide exchange factor	yes	1	0							1	1	1	1	1	2	7	6.59e-07	4911	08212015_006	152.94	106.14	26668000	0	0	0	0	0	0	4950800	6612100	3339000	3002700	1809700	6953700			529	181	450	2144;2145;2146;2147;2148;2149;2150	2398;2399;2400;2401;2402;2403;2404	2398
SHSPTLPLETATR	Phospho (STY)	1488.7	0.697373	181	C8V794	Rho guanyl nucleotide exchange factor	yes	1	0							1	1	1	1		1	5	0.0014896	10340	08212015_007	80.719	51.763	17923000	0	0	0	0	0	0	3255100	4357200	3697400	4215900	0	2397400			6062	181	5290	24887;24888;24889;24890;24891	27550;27551;27552;27553;27554	27551
RPSVTAASPIQATR	Phospho (STY)	1533.77	0.766455	1038	Q5AV97	Rho guanyl nucleotide exchange factor	yes	1	0							1		1	1	1	1	5	6.94e-06	4576	08212015_007	184.36	145.1	3380400	0	0	0	0	0	0	1096300	0	744200	430680	737750	371530			5704	1038	4980	23434;23435;23436;23437;23438	25948;25949;25950;25951;25952	25949
RSSIAESATELK	Phospho (STY)	1370.64	0.644275	1419	Q5B1A3	RhoGAP and Fes/CIP4 domain protein	yes	1	1							1	1	2	1	1	1	7	2.39e-09	5167	08212015_013	134.08	80.523	109280000	0	0	0	0	0	0	29670000	22666000	14687000	18632000	14024000	9600200			5767	1419	5032	23657;23658;23659;23660;23661;23662;23663	26192;26193;26194;26195;26196;26197;26198	26198
AHSPDTTETLFNER	Phospho (STY)	1696.71	0.709394	2412	Q5BGZ1	Ribonuclease P complex subunit Pop4	yes	1	0							1	1	1	1	1	1	6	7.31e-06	11359	08212015_011	166.09	117.62	18738000	0	0	0	0	0	0	3653700	1382500	3320800	4896900	5483800	0			279	2412	235	1143;1144;1145;1146;1147;1148	1267;1268;1269;1270;1271;1272;1273	1271
QKPLYLRPTSPTPADNR	Phospho (STY)	2033.01	0.00953921	2412	Q5BGZ1	Ribonuclease P complex subunit Pop4	yes	1	0							1	1	1	1		1	5	0.00023019	5885	08212015_013	83.856	66.615	24534000	0	0	0	0	0	0	4965200	5423400	4802100	4265500	0	5077500			5277	2412	4632	21812;21813;21814;21815;21816	24146;24147;24148;24149;24150	24150
EADSSGEVDTSDEEKKEGEPSEADIYSQK	Phospho (STY)	3238.32	0.319831	1664	Q5B500	Ribonucleoside-diphosphate reductase	yes	1	2						1	1	2		1	1		6	2.71e-21	5839	08212015_012	123.87	95.822	34787000	0	0	0	0	0	1282200	6773800	15063000	0	1363700	10304000	0			2023	1664	1772	8732;8733;8734;8735;8736;8737	9698;9699;9700;9701;9702;9703	9702
ESQADLNELDSLRPETPSGAR	Phospho (STY)	2364.06	0.0594621	53	C8V1P9	Ribose phosphate diphosphokinase Prs1	yes	1	0							1	1	1	1	1	1	6	2.97e-05	14178	08212015_008	78.848	55.478	120760000	0	0	0	0	0	0	23102000	1642800	24197000	22196000	22493000	27132000			2492	53	2180	10658;10659;10660;10661;10662;10663	11840;11841;11842;11843;11844;11845;11846	11842
AIEAPVEPQAELEKSDDTPKK	2 Phospho (STY)	2454.1	0.0968322	1666	Q5B534	Ribosomal biogenesis protein Gar2	yes	2	2							1	1	1	1		1	5	0.00011698	8705	08212015_013	84.249	62.642	24909000	0	0	0	0	0	0	2894400	6465600	4315400	6094100	0	5139500			292	1666	246	1201;1202;1203;1204;1205	1336;1337;1338;1339;1340	1340
SPLEEFSDVLR	Phospho (STY)	1370.61	0.611912	1820	Q5B7R7	Ribosomal protein S5	yes	1	0							1	1		1	1	1	5	0.0015922	21531	08212015_006	81.789	59.103	12766000	0	0	0	0	0	0	2088400	3158300	0	2744000	2566800	2208100			6298	1820	5484	25789;25790;25791;25792;25793	28530;28531;28532;28533;28534	28530
TLQNSEAEATQKPAATSEASVSSSASPAPR	Phospho (STY)	3052.4	0.398631	2365	Q5BG69	Ribosome assembly and transport protein Srp40	yes	1	0							1	1	1		1	2	6	1.07e-15	5158	08212015_013	115.7	91.147	24513000	0	0	0	0	0	0	8117200	5138300	3498500	0	3862900	3896600			6898	2365	6012	28412;28413;28414;28415;28416;28417	31418;31419;31420;31421;31422;31423;31424	31423
KTEEEEDDEISEDEDPMMLQR	Phospho (STY)	2647.02	0.0190384	1149	Q5AX37	Ribosome associated DnaJ chaperone Zuotin	yes	1	1							1	1	2	1	1	1	7	1.11e-15	13818	08212015_012	121.59	98.187	148600000	0	0	0	0	0	0	17939000	41738000	16047000	41604000	16634000	14639000			3942	1149	3461	16561;16562;16563;16564;16565;16566;16567	18354;18355;18356;18357;18358;18359;18360;18361	18359
GNSLQPFESDDEEEDER	Phospho (STY)	2074.76	0.764068	1716	Q5B5W5	Ribosome biogenesis protein Kri1	yes	1	0		1					1	1	1	1	1	1	7	1.41e-31	11190	08212015_012	180.41	158.42	40631000	0	0	0	0	0	0	5527700	10800000	2822400	7468600	3714700	10298000			3038	1716	2669	12849;12850;12851;12852;12853;12854;12855	14254;14255;14256;14257;14258;14259;14260;14261;14262	14259
AASPNHPQAVLIR	Phospho (STY)	1452.72	0.723862	862	Q5AQK9	RING finger domain protein	yes	1	0							1	1		1	1	1	5	0.0056749	6656	08212015_006	103.97	40.294	5939900	0	0	0	0	0	0	1816100	809400	0	1029800	1915000	369610			55	862	45	206;207;208;209;210	227;228;229;230;231;232	227
DLLAGVAGGPVTPPIR	Phospho (STY)	1611.84	0.838558	1321	Q5AZZ4	RING finger membrane protein	yes	1	0								1	1	1	1	1	5	0.0085274	20022	08212015_013	70.959	51.282	24447000	0	0	0	0	0	0	0	4356400	5136600	4290500	3877100	6786500			1422	1321	1239	6160;6161;6162;6163;6164	6836;6837;6838;6839;6840	6840
AVVINDDQSVADTASEAGSARPQR	Phospho (STY)	2536.16	0.155488	2046	Q5BBL2	RNA binding effector protein Scp160	yes	1	0	1	1	1	1	1	1	2	2	2	2	2	1	17	4.18e-20	7118	08212015_013	134.04	101.04	297800000	2449800	3994900	2358700	3104300	2114900	4309000	73780000	59397000	40651000	28279000	37005000	40361000			654	2046	559	2698;2699;2700;2701;2702;2703;2704;2705;2706;2707;2708;2709;2710;2711;2712;2713;2714	2993;2994;2995;2996;2997;2998;2999;3000;3001;3002;3003;3004;3005;3006;3007;3008;3009	3003
AVVINDDQSVADTASEAGSARPQR	3 Phospho (STY)	2696.09	0.0881486	2046	Q5BBL2	RNA binding effector protein Scp160	yes	3	0								2	2	2	1	2	9	7.58e-06	5936	08212015_011	81.178	45.827	171140000	0	0	0	0	0	0	0	57486000	8833000	47558000	8148200	49114000			655	2046	559	2715;2716;2717;2718;2719;2720;2721;2722;2723	3010;3011;3012;3013;3014;3015;3016;3017;3018;3019	3013
KVQDVDVVSIEDKETELK	Phospho (STY)	2153.05	0.0504606	1583	Q5B3Y2	RNA binding protein	yes	1	2							1	1	1	1	1	1	6	8.39e-19	13157	08212015_008	149.12	91.185	126700000	0	0	0	0	0	0	16976000	34922000	12592000	19049000	14432000	28731000			3976	1583	3488	16737;16738;16739;16740;16741;16742	18544;18545;18546;18547;18548;18549	18546
KVQDVDVVSIEDK	Phospho (STY)	1552.74	0.738569	1583	Q5B3Y2	RNA binding protein	yes	1	1							1	1	1	1	1	1	6	1.73e-15	9970	08212015_008	160.45	97.136	13426000	0	0	0	0	0	0	1460900	2356900	2300300	2052900	2378500	2876500			3974	1583	3487	16728;16729;16730;16731;16732;16733	18533;18534;18535;18536;18537;18538	18535
VQDVDVVSIEDK	Phospho (STY)	1424.64	0.643606	1583	Q5B3Y2	RNA binding protein	yes	1	0							1	1	1	1	1	1	6	0.00087385	11581	08212015_013	90.706	49.826	14530000	0	0	0	0	0	0	2511000	2993600	1692100	2689300	1665300	2978600			7415	1583	6474	30459;30460;30461;30462;30463;30464	33673;33674;33675;33676;33677;33678;33679	33679
VQDVDVVSIEDKETELK	Phospho (STY)	2024.96	0.955498	1583	Q5B3Y2	RNA binding protein	yes	1	1							1		1	1	1	1	5	1.48e-08	14087	08212015_006	132.66	98.967	43077000	0	0	0	0	0	0	8905800	0	7933800	9633300	7664100	8939500			7416	1583	6475	30465;30466;30467;30468;30469	33680;33681;33682;33683;33684	33680
LGAGSPSHELGAR	Phospho (STY)	1330.6	0.603078	1100	Q5AW56	RNA binding protein Jsn1	yes	1	0							1	1		1	1	1	5	0.00029126	4514	08212015_012	104.78	59.342	85553000	0	0	0	0	0	0	7667600	36169000	0	12310000	16177000	13230000			4135	1100	3629	17394;17395;17396;17397;17398	19283;19284;19285;19286;19287	19286
RDSPVYGEYHGDSPGR	Phospho (STY)	1870.76	0.763555	971	Q5ATV4	RNA binding protein Nrd1	yes	1	1							1	1	1	1	1		5	6.88e-10	4324	08212015_012	194.94	132.3	8216500	0	0	0	0	0	0	934410	3156900	967510	2205300	952310	0			5508	971	4823	22676;22677;22678;22679;22680	25129;25130;25131;25132;25133	25133
STNLNLAPEALAAK	Phospho (STY)	1491.73	0.733424	923	Q5AS96	RNA processing factor 1	yes	1	0							1	1	1	1	1	1	6	1.97e-06	15750	08212015_008	123.58	77.963	24991000	0	0	0	0	0	0	2377400	6816600	2199400	4198700	3572200	5826800			6550	923	5702	26843;26844;26845;26846;26847;26848	29688;29689;29690;29691;29692;29693	29690
NNSFANEVDHSIGTLQAQTASQGR	Phospho (STY)	2624.16	0.161636	1523	Q5B371	RNA-binding protein (Nab3)	yes	1	0								1	1	1	1	1	5	3.52e-12	21105	08212015_011	106.43	88.442	12109000	0	0	0	0	0	0	0	3508700	3255800	2390500	1917300	1036600			4944	1523	4332	20453;20454;20455;20456;20457	22649;22650;22651;22652;22653;22654	22652
EEPQKATPTSADVSPAKDDLTK	Phospho (STY)	2407.12	0.11558	1914	Q5B9A9	RNAPII degradation factor Def1	yes	1	2				1			1	1	1	1	1	1	7	1.22e-30	4787	08212015_013	172.55	140.43	112650000	0	0	0	452550	0	0	24626000	18696000	25849000	17914000	14381000	10729000			2148	1914	1882	9221;9222;9223;9224;9225;9226;9227	10245;10246;10247;10248;10249;10250;10251	10250
EEPQKATPTSADVSPAKDDLTK	2 Phospho (STY)	2487.08	0.0819104	1914	Q5B9A9	RNAPII degradation factor Def1	yes	2	2				1			1	1	1	1	1	1	7	1.29e-08	5366	08212015_012	104.84	63.777	32815000	0	0	0	1722700	0	0	4190800	7872000	6139600	3814000	3451100	5625100			2149	1914	1882	9228;9229;9230;9231;9232;9233;9234	10252;10253;10254;10255;10256;10257;10258	10256
LETPHEEGGDDEEEIEAMK	Phospho (STY)	2236.87	0.871904	2182	Q5BDP0	RNP domain protein	yes	1	0	1						1	1	1	1	1	1	7	2.53e-19	10744	08212015_011	147.67	118.09	9818900	1409800	0	0	0	0	0	1962800	1559400	1419500	0	2260000	1207400			4116	2182	3610	17331;17332;17333;17334;17335;17336;17337	19215;19216;19217;19218;19219;19220;19221;19222	19219
HGSIGVDLLDAQER	Phospho (STY)	1588.72	0.72465	1036	Q5AV03	RTA1 domain protein	yes	1	0							1	1	1	1	1	1	6	6.17e-07	15713	08212015_008	130.56	101.93	37526000	0	0	0	0	0	0	6930600	8084300	4992400	3504700	6958200	7056200			3263	1036	2861	13722;13723;13724;13725;13726;13727	15213;15214;15215;15216;15217;15218	15215
GCEDGSFTELR	Phospho (STY)	1349.5	0.495896	1550	Q5B3G8	RTA1 domain protein	yes	1	0							1	1	1	1	1	1	6	9.58e-10	9344	08212015_006	141.65	119.87	37206000	0	0	0	0	0	0	6382000	5406100	9361100	4460800	8013600	3582000			2814	1550	2465	11963;11964;11965;11966;11967;11968	13282;13283;13284;13285;13286;13287	13282
SQSPAPHLEEVAR	2 Phospho (STY)	1579.64	0.643302	2001	Q5BB49	SAP domain protein	yes	2	0							1	1	1	1		1	5	1.54e-05	7126	08212015_012	118.84	90.093	99009000	0	0	0	0	0	0	20439000	28244000	9780900	19941000	0	20604000			6372	2001	5547	26113;26114;26115;26116;26117	28882;28883;28884;28885;28886	28885
SALPTPDESISASHDDMQQPPVQSPTPEGK	Oxidation (M);Phospho (STY)	3241.41	0.412232	2001	Q5BB49	SAP domain protein	yes	1	0							1	1	1	1	1		5	8.4e-05	9613	08212015_007	69.99	53.765	19477000	0	0	0	0	0	0	3497000	4203100	3177500	6872700	1726800	0			5860	2001	5114	24032;24033;24034;24035;24036	26607;26608;26609;26610;26611	26608	513
TNAPTKDADDSDFGDEDALTAK	Phospho (STY)	2375.96	0.964224	2225	Q5BE66	Sas10/Utp3 family protein	yes	1	1							1	2	1	1	1	1	7	1.84e-29	9199	08212015_011	164.91	120.31	51791000	0	0	0	0	0	0	5411900	15175000	8744500	7907100	7189200	7363100			6920	2225	6027	28486;28487;28488;28489;28490;28491;28492	31494;31495;31496;31497;31498;31499;31500;31501	31499
EDSAHSIASNEEFER	2 Phospho (STY)	1879.67	0.666282	417	C8VHD2	Sec7 domain protein	yes	2	0							1	1	1	1	1	1	6	0.0009826	7097	08212015_013	80.277	51.55	22715000	0	0	0	0	0	0	2177900	7276900	1149800	4072400	1231800	6806300			2106	417	1845	9051;9052;9053;9054;9055;9056	10045;10046;10047;10048;10049;10050	10050
KKSVTENVPPPLILPQNLGPK	Phospho (STY)	2348.29	0.286883	417	C8VHD2	Sec7 domain protein	yes	1	2							1	1	1	1	1		5	7.4e-11	17194	08212015_012	109.91	102.81	13495000	0	0	0	0	0	0	3626800	2810500	4412400	2645000	0	0			3795	417	3337	15909;15910;15911;15912;15913	17630;17631;17632;17633;17634;17635;17636	17636
LEAAESNDDRHSQPAEDLITLTVSDTGK	Phospho (STY)	3091.4	0.398297	1572	Q5B3R2	Sensor histidine kinase/response regulator	yes	1	1							1	1	1	1		1	5	4.3e-26	18917	08212015_012	141.19	119.5	14536000	0	0	0	0	0	0	2905400	3621400	2224800	3281700	0	2502800			4079	1572	3580	17175;17176;17177;17178;17179	19039;19040;19041;19042;19043;19044;19045;19046;19047	19045
ALESEIESLQGSSTR	Phospho (STY)	1685.75	0.750924	175	C8V742	Septin	yes	1	0							2	2	1	1	3	2	11	2.4e-08	14055	08212015_008	132.67	102.34	27253000	0	0	0	0	0	0	2312000	4320100	1932300	2924100	12060000	3705100			351	175	300	1457;1458;1459;1460;1461;1462;1463;1464;1465;1466;1467	1629;1630;1631;1632;1633;1634;1635;1636;1637;1638;1639	1633
SGNTGTDPTALSGFDR	Phospho (STY)	1674.69	0.688659	137	C8V4L4	Serine/threonine protein kinase	yes	1	0							1	1	1	1	1	1	6	7.98e-08	12741	08212015_012	128.4	65.01	21797000	0	0	0	0	0	0	2906300	5364800	2646900	4710600	2822800	3345400			6030	137	5260	24744;24745;24746;24747;24748;24749	27399;27400;27401;27402;27403;27404	27403
RSSLSTLSLSGTK	Phospho (STY)	1415.7	0.702124	137	C8V4L4	Serine/threonine protein kinase	yes	1	1							1	1	1	1	1	1	6	5.92e-05	9405	08212015_008	116.87	65.424	45249000	0	0	0	0	0	0	6038500	9376400	4204300	13587000	3924900	8117300			5772	137	5036	23688;23689;23690;23691;23692;23693	26223;26224;26225;26226;26227;26228	26225
SSLDSPKSPYDDGLPLQHAR	Phospho (STY)	2262.03	0.0317908	137	C8V4L4	Serine/threonine protein kinase	yes	1	1							1	1	1	1		1	5	0.00010311	11761	08212015_013	78.917	58.665	12794000	0	0	0	0	0	0	1071400	3644700	2227800	2964800	0	2885000			6446	137	5611	26439;26440;26441;26442;26443	29243;29244;29245;29246;29247;29248	29248
SIVGSPDYMAPEVLK	Phospho (STY)	1684.78	0.778325	262	C8V9Z0	Serine/threonine protein kinase	yes	1	0							1	1	1	1	1		5	4.15e-17	18944	08212015_012	161.2	126.82	57437000	0	0	0	0	0	0	15638000	9364400	10952000	10606000	10877000	0			6111	262	5333	25094;25095;25096;25097;25098	27774;27775;27776;27777;27778	27778
DDGFTSPISTPLGSPSK	2 Phospho (STY)	1864.75	0.753306	262	C8V9Z0	Serine/threonine protein kinase	yes	2	0							1	1	1		1	1	5	0.0023026	15438	08212015_013	78.244	44.874	17503000	0	0	0	0	0	0	2301200	7821100	2205700	0	2666000	2508700			867	262	743	3627;3628;3629;3630;3631	4023;4024;4025;4026;4027	4027
ASSFVGTAEYVSPELLTDK	Phospho (STY)	2092.96	0.960583	1868	Q5B8M0	Serine/threonine protein kinase	yes	1	0		1		1			1	1	1	1	1	1	8	4.86e-11	21151	08212015_013	120.25	86.783	101480000	0	0	0	0	0	0	10434000	20677000	12187000	25940000	10863000	21380000			526	1868	447	2132;2133;2134;2135;2136;2137;2138;2139	2386;2387;2388;2389;2390;2391;2392;2393	2391
DLSSGFSSPANTLDR	Phospho (STY)	1645.7	0.698495	1868	Q5B8M0	Serine/threonine protein kinase	yes	1	0								1	1	1	1	1	5	4.19e-05	13791	08212015_011	100.39	69.899	11960000	0	0	0	0	0	0	0	1806100	2092200	2883000	1972400	3206600			1456	1868	1269	6293;6294;6295;6296;6297	6977;6978;6979;6980;6981	6979
TNSFVGTEEYIAPEVIK	Phospho (STY)	1975.92	0.91799	2420	Q5BH36	Serine/threonine protein kinase (Nrc-2)	yes	1	0							1	1	1	1	1	1	6	2.91e-09	19865	08212015_013	132.66	107.63	47525000	0	0	0	0	0	0	4322200	7275800	6620700	11869000	5896700	11541000			6931	2420	6038	28532;28533;28534;28535;28536;28537	31543;31544;31545;31546;31547;31548;31549	31549
DPSFASIPEDSR	Phospho (STY)	1399.57	0.56569	1356	Q5B0F7	Serine/threonine protein kinase (YPK1)	yes	1	0							1	1	1	2	1	1	7	3.76e-05	11899	08212015_012	118.21	96.838	18506000	0	0	0	0	0	0	1855900	3284700	3053200	5470600	2357600	2484300			1599	1356	1396	6917;6918;6919;6920;6921;6922;6923	7677;7678;7679;7680;7681;7682;7683;7684;7685;7686;7687	7684
DPSFASIPEDSRF	Phospho (STY)	1546.63	0.634104	1356	Q5B0F7	Serine/threonine protein kinase (YPK1)	yes	1	1							1	1	1	1	1	1	6	8.27e-05	19797	08212015_011	115.58	94.844	25528000	0	0	0	0	0	0	3494000	6845000	3088900	3340000	5088700	3671800			1601	1356	1397	6925;6926;6927;6928;6929;6930	7689;7690;7691;7692;7693;7694;7695	7693
VQSDTGGNLVLR	Phospho (STY)	1337.63	0.634044	2223	Q5BE59	Serine/threonine protein kinase Kin1	yes	1	0							1	1	1	1	1	1	6	5.38e-06	9696	08212015_011	120.21	74.484	23718000	0	0	0	0	0	0	4323300	3759900	2651600	5050400	3400600	4532500			7428	2223	6487	30511;30512;30513;30514;30515;30516	33727;33728;33729;33730;33731;33732	33730
RTEPSATAIPSTGSQPQHQDLLK	Phospho (STY)	2541.22	0.222445	2223	Q5BE59	Serine/threonine protein kinase Kin1	yes	1	1							1		1	1	1	1	5	5.35e-08	8215	08212015_013	95.361	53.013	19464000	0	0	0	0	0	0	3312500	0	4980600	4771600	3339100	3059900			5784	2223	5045	23736;23737;23738;23739;23740	26273;26274;26275;26276;26277;26278	26278
GNSGAGDSLQSYPSFSK	Phospho (STY)	1780.73	0.730523	732	G5EB04	Serine/threonine-protein phosphatase	yes	1	0							1	1	1	1	1		5	6.96e-08	11090	08212015_011	119.52	93.164	60062000	0	0	0	0	0	0	10555000	16008000	6719600	16111000	10668000	0			3037	732	2668	12844;12845;12846;12847;12848	14249;14250;14251;14252;14253	14252
SISPEQELIR	Phospho (STY)	1250.59	0.590782	2363	Q5BG67	SH3 and Ded_cyto domain protein	yes	1	0							1	1	1	1	1	1	6	0.00048976	13190	08212015_011	92.856	56.432	73600000	0	0	0	0	0	0	14124000	11867000	7496300	13129000	14658000	12326000			6102	2363	5325	25047;25048;25049;25050;25051;25052	27724;27725;27726;27727;27728;27729;27730	27727
ANDPVTGSSGKEEADLDDAATIHSR	Phospho (STY)	2635.14	0.139897	2363	Q5BG67	SH3 and Ded_cyto domain protein	yes	1	1							1	1	1	1	1		5	3.57e-25	8056	08212015_011	139.59	119.91	32944000	0	0	0	0	0	0	3776300	6884500	6693400	9034700	6555600	0			386	2363	330	1611;1612;1613;1614;1615	1806;1807;1808;1809;1810	1809
SFFGDVLQK	Phospho (STY)	1119.5	0.500177	2363	Q5BG67	SH3 and Ded_cyto domain protein	yes	1	0							1	1	1		1	1	5	0.0075275	20626	08212015_008	69.261	34.363	17061000	0	0	0	0	0	0	2866100	3966500	2862300	0	3368100	3997800			5988	2363	5224	24574;24575;24576;24577;24578	27210;27211;27212;27213;27214	27212
DSSIDEGTATDDQSLQSPR	Phospho (STY)	2100.85	0.848466	1353	Q5B0E9	SH3 domain protein	yes	1	0			1				1		1	1	2	1	7	2.96e-44	5554	08212015_006	193.36	156.15	144700000	0	0	4278500	0	0	0	22535000	0	35247000	18480000	38192000	25969000			1793	1353	1570	7743;7744;7745;7746;7747;7748;7749	8600;8601;8602;8603;8604;8605;8606	8600
SPTSGGEDSDDELSVHAK	Phospho (STY)	1909.76	0.75786	1353	Q5B0E9	SH3 domain protein	yes	1	0							1	1	1	2	1	1	7	1e-98	4492	08212015_012	371.87	335.06	243900000	0	0	0	0	0	0	15071000	51432000	23567000	76188000	61621000	16019000			6341	1353	5521	25978;25979;25980;25981;25982;25983;25984	28738;28739;28740;28741;28742;28743;28744	28742
NMSLNAAATNQHSEPAPPVPDHLDSR	Phospho (STY)	2848.26	0.25997	1353	Q5B0E9	SH3 domain protein	yes	1	0							1	1	1	1	1	1	6	2.07e-09	10920	08212015_011	93.583	62.924	11466000	0	0	0	0	0	0	1861200	1993800	1205800	2069700	2386600	1949100			4929	1353	4320	20398;20399;20400;20401;20402;20403	22582;22583;22584;22585;22586;22587;22588;22589	22587
ASLDVPR	Phospho (STY)	836.379	0.379333	1353	Q5B0E9	SH3 domain protein	yes	1	0							1	1	1	1	1	1	6	4.58e-05	6420	08212015_012	92.051	58.13	19397000	0	0	0	0	0	0	2799200	2821800	2627200	4195700	4654000	2299400			504	1353	429	2040;2041;2042;2043;2044;2045	2283;2284;2285;2286;2287;2288	2287
KGSPMQQPGNQAFGVAPGR	Oxidation (M);Phospho (STY)	2021.91	0.914259	1981	Q5BAW2	SH3 domain protein	yes	1	1	1						1	1	1	1	1	1	7	2.94e-09	6084	08212015_012	109.87	87.465	11037000	0	0	0	0	0	0	1752200	2715700	2156600	2095200	1562500	754990			3761	1981	3310	15737;15738;15739;15740;15741;15742;15743	17445;17446;17447;17448;17449;17450;17451	17449	504
VAPNSGSDSDPSDLDLFTR	Phospho (STY)	2071.87	0.873559	1767	Q5B6R7	Siderochrome-iron transporter	yes	1	0								1	1	1	1	1	5	0.0017419	19329	08212015_007	67.312	49.149	8484800	0	0	0	0	0	0	0	1955900	1456900	1954000	2120900	997190			7171	1767	6248	29447;29448;29449;29450;29451	32554;32555;32556;32557;32558	32554
SLEFEDVHLPAEEHVGDGEK	Phospho (STY)	2315.99	0.994737	1491	Q5B2L4	Single-stranded DNA endonuclease	yes	1	0							1	1	1	1		1	5	3.52e-12	17314	08212015_011	128.04	100.77	8104200	0	0	0	0	0	0	1885600	1737600	1407000	1155900	0	1918100			6157	1491	5369	25286;25287;25288;25289;25290	27974;27975;27976;27977;27978;27979	27976
DLTPTQVESR	Phospho (STY)	1224.54	0.538747	1743	Q5B6C0	Sister chromatid separation protein (Src1)	yes	1	0							1	1	1	1	1	1	6	1.82e-09	5040	08212015_006	135.94	95.922	98849000	0	0	0	0	0	0	15451000	22003000	18860000	12661000	14268000	15607000			1468	1743	1279	6339;6340;6341;6342;6343;6344	7029;7030;7031;7032;7033;7034	7029
TSEGITNMPSR	Phospho (STY)	1271.52	0.521717	1743	Q5B6C0	Sister chromatid separation protein (Src1)	yes	1	0							1	1	1	1	1	1	6	0.00018365	5912	08212015_007	111.31	85.332	7115200	0	0	0	0	0	0	1191400	1210500	1598200	1014600	1142400	958160			7031	1743	6120	28949;28950;28951;28952;28953;28954	32007;32008;32009;32010;32011;32012	32008
QSLTNINFEPESEPLVK	Phospho (STY)	2023.95	0.950353	1645	Q5B4S4	Small nucleolar ribonucleoprotein complex subunit	yes	1	0							1	1		1	1	1	5	0.00051428	19411	08212015_011	82.362	48.49	16437000	0	0	0	0	0	0	1644700	4833400	0	4090200	2606900	3261500			5397	1645	4737	22257;22258;22259;22260;22261	24668;24669;24670;24671;24672;24673	24671
GLIDETGEASDHEER	Phospho (STY)	1736.69	0.689053	176	C8V743	Small nucleolar ribonucleoprotein complex subunit (Pwp2)	yes	1	0							1	1	1	1	1	1	6	5.38e-30	5680	08212015_012	303.56	268.48	29898000	0	0	0	0	0	0	4061900	5451800	6289100	5365800	3905400	4823800			2981	176	2620	12669;12670;12671;12672;12673;12674	14063;14064;14065;14066;14067;14068	14067
QSTTQDYDTSDDEAKVPVLLK	Phospho (STY)	2432.1	0.0995956	2358	Q5BG55	Small nucleolar ribonucleoprotein complex subunit Utp14	yes	1	1								1	1	1	1	1	5	0.00063892	15299	08212015_011	73.918	45.969	18233000	0	0	0	0	0	0	0	6862500	2415800	4243300	2536300	2174700			5412	2358	4749	22308;22309;22310;22311;22312	24722;24723;24724;24725;24726	24724
DTTHLEDIEENPNDELSPAATPTVR	Phospho (STY)	2843.25	0.249842	188	C8V7G9	SNAD	yes	1	0							1	1	1	1	1	1	6	1.21e-19	12821	08212015_011	131.81	112.05	81660000	0	0	0	0	0	0	10549000	21128000	8912100	17550000	9165400	14355000			1873	188	1633	8113;8114;8115;8116;8117;8118	9014;9015;9016;9017;9018;9019;9020;9021;9022	9018
ETHTSDTDLTEATTAVLHGR	Phospho (STY)	2233.99	0.985235	2074	Q5BBW9	SNF2 family helicase	yes	1	0								1	1	1	1	1	5	1e-11	15962	08212015_013	121.03	95.418	6749300	0	0	0	0	0	0	0	1385400	1035000	1345800	1486700	1496400			2525	2074	2207	10793;10794;10795;10796;10797	11994;11995;11996;11997;11998;11999;12000	12000
TGDSVNPDAPSNSSYTNGR	Phospho (STY)	2017.8	0.801457	326	C8VCW1	Sorting nexin Mvp1	yes	1	0							1	1	1	1	1	1	6	5.29e-08	4418	08212015_011	107.15	67.162	4319800	0	0	0	0	0	0	279840	1476900	0	1111800	838160	613140			6797	326	5917	27798;27799;27800;27801;27802;27803	30746;30747;30748;30749;30750;30751	30749
HGPDSDISRPTTSGTDTAESPETR	Phospho (STY)	2593.09	0.0929471	1802	Q5B797	Sorting nexin-4	yes	1	0	1				1		1	2		2	1	2	10	4.52e-09	3102	08212015_016	102.15	80.578	76598000	1541400	0	0	0	1102500	0	7031300	19170000	0	12678000	10765000	24309000			3258	1802	2858	13696;13697;13698;13699;13700;13701;13702;13703;13704;13705	15186;15187;15188;15189;15190;15191;15192;15193;15194;15195	15194
HGPDSDISRPTTSGTDTAESPETR	2 Phospho (STY)	2673.06	0.0592775	1802	Q5B797	Sorting nexin-4	yes	2	0	1						1	1	1	1	1	1	7	0.00078058	4278	08212015_013	65.833	43.799	59802000	936740	0	0	0	0	0	8637700	9671700	7877100	11180000	5645400	15853000			3259	1802	2858	13706;13707;13708;13709;13710;13711;13712	15196;15197;15198;15199;15200;15201;15202	15201
VSSPFIGSSPPGTLEDGIGPR	Phospho (STY)	2149.01	0.00926444	1816	Q5B7N3	Spindle poison sensitivity protein Scp3	yes	1	0		1			1		1	1	1	1	1	1	8	5.39e-11	18659	08212015_006	111.11	76.461	22061000	0	0	0	0	0	0	2316000	7523900	2119900	4130400	2637700	3332800			7475	1816	6528	30662;30663;30664;30665;30666;30667;30668;30669	33883;33884;33885;33886;33887;33888;33889;33890;33891;33892	33883
KVSSPFIGSSPPGTLEDGIGPR	Phospho (STY)	2277.1	0.104227	1816	Q5B7N3	Spindle poison sensitivity protein Scp3	yes	1	1							1	1	1	1	2	1	7	8.81e-05	17569	08212015_013	76.015	57.314	25085000	0	0	0	0	0	0	2608600	7906400	3192500	3452200	2503100	5422200			3979	1816	3491	16751;16752;16753;16754;16755;16756;16757	18558;18559;18560;18561;18562;18563;18564;18565	18565
DLGGLGMSTSFSK	Oxidation (M);Phospho (STY)	1394.58	0.578897	1816	Q5B7N3	Spindle poison sensitivity protein Scp3	yes	1	0							1	1	1	1	1	1	6	7.72e-05	11980	08212015_007	119.04	72.72	71309000	0	0	0	0	0	0	9880900	14511000	6570300	20808000	8736700	10803000			1398	1816	1216	6066;6067;6068;6069;6070;6071	6733;6734;6735;6736;6737;6738	6734	463
YGPVAASVPSR	Phospho (STY)	1182.54	0.543438	1816	Q5B7N3	Spindle poison sensitivity protein Scp3	yes	1	0							1	1	1	1	1	1	6	0.00068019	6474	08212015_011	95.822	58.678	16881000	0	0	0	0	0	0	2104500	3308800	3096500	2138500	3553900	2679000			7656	1816	6693	31432;31433;31434;31435;31436;31437	34713;34714;34715;34716;34717;34718	34716
DLGGLGMSTSFSK	Phospho (STY)	1378.58	0.583982	1816	Q5B7N3	Spindle poison sensitivity protein Scp3	yes	1	0								1	1	1	1	1	5	0.0004644	16855	08212015_007	99.371	49.776	86194000	0	0	0	0	0	0	0	18364000	17676000	15752000	13503000	20899000			1399	1816	1216	6072;6073;6074;6075;6076	6739;6740;6741;6742;6743	6739
KREPTPDLTDVPSVLTR	Phospho (STY)	2003.01	0.00887051	49	C8V1L6	Splicing factor u2af large subunit	yes	1	2							1	1	1	1		1	5	4.45e-08	15658	08212015_012	120.15	75.614	426650000	0	0	0	0	0	0	61846000	111490000	74311000	92195000	0	86813000			3890	49	3421	16310;16311;16312;16313;16314	18078;18079;18080;18081;18082;18083;18084;18085;18086	18085
REPTPDLTDVPSVLTR	Phospho (STY)	1874.91	0.913907	49	C8V1L6	Splicing factor u2af large subunit	yes	1	1							1	1		1	1	1	5	1.5e-05	17940	08212015_012	154.13	99.319	33608000	0	0	0	0	0	0	10385000	10703000	0	3847600	4265600	4406100			5531	49	4842	22753;22754;22755;22756;22757	25213;25214;25215;25216;25217;25218	25217
STTPIDTDDRPPSR	Phospho (STY)	1636.71	0.709394	1720	Q5B5Y5	Spo7-like protein	yes	1	0							1	1		1	1	1	5	2.03e-07	4117	08212015_012	140.11	99.032	3913100	0	0	0	0	0	0	570800	486890	0	0	2855400	0			6577	1720	5725	26946;26947;26948;26949;26950	29800;29801;29802;29803;29804	29803
NAEEDLAVGSFLGAR	Phospho (STY)	1627.72	0.724316	354	C8VF08	SPX domain protein	yes	1	0							1	1	1	1	1	1	6	4.94e-11	20142	08212015_013	143.23	106.19	72197000	0	0	0	0	0	0	7522100	14162000	13635000	14966000	8311500	13600000			4643	354	4061	19144;19145;19146;19147;19148;19149	21196;21197;21198;21199;21200;21201	21201
SPPTRPLVGSPITR	2 Phospho (STY)	1636.77	0.773922	354	C8VF08	SPX domain protein	yes	2	0								1	1	1	1	1	5	0.00030391	9239	08212015_012	91.276	63.293	32921000	0	0	0	0	0	0	0	1980300	1250700	19039000	1047600	9603200			6311	354	5495	25848;25849;25850;25851;25852	28592;28593;28594;28595;28596	28595
DGPEMQYTNSDSEQESK	Phospho (STY)	2023.74	0.73541	1603	Q5B4C9	Sterol 3-beta-glucosyltransferase	yes	1	0							1	1	1	1	1	1	6	1.07e-08	4688	08212015_012	129.75	91.378	8085600	0	0	0	0	0	0	692260	1199600	976920	1045700	1440000	2731100			1119	1603	970	4715;4716;4717;4718;4719;4720	5241;5242;5243;5244;5245;5246	5245
SASTSILGSGTGNENSPQR	Phospho (STY)	1941.84	0.842927	1603	Q5B4C9	Sterol 3-beta-glucosyltransferase	yes	1	0							1	1	1		1	1	5	7.83e-12	7759	08212015_007	131.56	93.355	24157000	0	0	0	0	0	0	5075500	7473700	2262000	0	4794300	4551600			5883	1603	5134	24123;24124;24125;24126;24127	26710;26711;26712;26713;26714;26715;26716;26717	26713
ASFAGSSLFPDPLSVAK	Phospho (STY)	1772.84	0.838617	1539	Q5B3C8	Stress response protein nst1	yes	1	0							1	1	1	1	1	1	6	2.08e-05	24608	08212015_007	92.932	70.692	4556000	0	0	0	0	0	0	729090	893090	656540	1173700	354710	748880			491	1539	420	2000;2001;2002;2003;2004;2005	2240;2241;2242;2243;2244;2245;2246	2241
RAPNLQPVSPVSPPPESATPVVSK	2 Phospho (STY)	2613.26	0.260484	1539	Q5B3C8	Stress response protein nst1	yes	2	1							1	1	1	1	1	1	6	2.51e-05	10847	08212015_012	81.017	66.181	37767000	0	0	0	0	0	0	4579600	7145400	6755900	8706200	6094400	4485400			5463	1539	4792	22501;22502;22503;22504;22505;22506	24931;24932;24933;24934;24935;24936;24937;24938;24939;24940	24939
VPEPEPQVPGGTGTSYR	Phospho (STY)	1849.82	0.824758	108	C8V3U3	Sulfate transporter family protein	yes	1	0							1	1	1	1	1	1	6	1.31e-12	9166	08212015_007	147.25	85.769	13656000	0	0	0	0	0	0	1522700	3608600	837090	3491800	1923800	2272200			7390	108	6450	30357;30358;30359;30360;30361;30362	33561;33562;33563;33564;33565;33566	33562
SQSAEGFVGSPR	Phospho (STY)	1300.54	0.544895	108	C8V3U3	Sulfate transporter family protein	yes	1	0							1	1	1	1	1	1	6	1.81e-09	5799	08212015_011	137.17	49.303	18046000	0	0	0	0	0	0	1748500	3066500	2319900	4444900	3166800	3299800			6369	108	5544	26105;26106;26107;26108;26109;26110	28874;28875;28876;28877;28878;28879	28877
DGAFIPPSSPGNALPVR	Phospho (STY)	1773.85	0.8451	1127	Q5AWN3	SWI-SNF complex subunit (Snf5)	yes	1	0							3	2	4	2	3	3	17	2.6e-08	16076	08212015_008	124.08	101.67	94971000	0	0	0	0	0	0	21764000	1358800	17923000	668410	22755000	30502000			1049	1127	908	4401;4402;4403;4404;4405;4406;4407;4408;4409;4410;4411;4412;4413;4414;4415;4416;4417	4886;4887;4888;4889;4890;4891;4892;4893;4894;4895;4896;4897;4898;4899;4900;4901;4902;4903;4904;4905	4896
RQSENVTNPSISTPHPVK	Phospho (STY)	2069.99	0.989532	1701	Q5B5J3	TBP associated factor (Mot1)	yes	1	1							1	1	1		1	1	5	0.00029772	5373	08212015_011	76.586	52.695	20569000	0	0	0	0	0	0	3868200	7041200	4251100	0	2532100	2876000			5714	1701	4987	23480;23481;23482;23483;23484	25999;26000;26001;26002;26003	26002
ADENEPQTPAEESEEPADK	Phospho (STY)	2164.83	0.832148	243	C8V9G9	Telomere and ribosome associated protein Stm1	yes	1	0							1	1	2		1	2	7	4.53e-19	3422	08212015_007	148.49	114.3	16928000	0	0	0	0	0	0	0	5287000	4348800	0	5339200	1952600			97	243	83	365;366;367;368;369;370;371	406;407;408;409;410;411;412	408
LTATPQDTGFSPANR	Phospho (STY)	1654.74	0.735215	2133	Q5BCS0	Telomere length regulator protein (Rif1)	yes	1	0							1	1	1	1	1	1	6	1.12e-07	7999	08212015_012	128.74	90.627	12963000	0	0	0	0	0	0	1569400	3193500	994120	2318600	2097200	2789800			4410	2133	3872	18415;18416;18417;18418;18419;18420	20408;20409;20410;20411;20412;20413;20414	20412
SLPTRPLTPPKLDLPNRPER	Phospho (STY)	2376.27	0.267879	2003	Q5BB54	THO complex component (Rlr1)	yes	1	1							1	1	1	1	1		5	0.011745	12926	08212015_006	62.162	37.078	23928000	0	0	0	0	0	0	4697300	4100500	5914500	4349300	4866100	0			6184	2003	5394	25367;25368;25369;25370;25371	28064;28065;28066;28067;28068	28064
ASETAIGEESDSDVPIER	Phospho (STY)	1983.83	0.831025	2400	Q5BGS7	Topoisomerase I	yes	1	0							1	1	1	1	1	1	6	4.76e-09	10354	08212015_007	113.73	75.955	19482000	0	0	0	0	0	0	2826300	4096400	2224300	4296800	3152500	2885600			489	2400	419	1991;1992;1993;1994;1995;1996	2231;2232;2233;2234;2235;2236	2232
KEESEEAEEPEEEEYR	Phospho (STY)	2090.78	0.784135	2400	Q5BGS7	Topoisomerase I	yes	1	1							1	1		1	1	1	5	1.92e-81	4566	08212015_012	235.99	206.83	15361000	0	0	0	0	0	0	1256700	6410900	0	2831100	1371100	3491700			3714	2400	3269	15538;15539;15540;15541;15542	17229;17230;17231;17232;17233	17232
RQSIVSNVNLEHGVQPSNFSR	Phospho (STY)	2447.17	0.170684	85	C8V3B2	TorA protein	yes	1	1							1	1	1	1	1	1	6	3.32e-11	12006	08212015_011	108.49	86.591	17474000	0	0	0	0	0	0	1851000	5170500	2303300	3528200	919830	3701000			5721	85	4992	23510;23511;23512;23513;23514;23515	26039;26040;26041;26042;26043;26044;26045	26043
NTSPHQASSLQAEAPR	Phospho (STY)	1772.78	0.78429	1600	Q5B491	TORC1 growth control complex subunit Kog1	yes	1	0							1	1	1	1	1	1	6	9.21e-10	4049	08212015_013	199.11	150.56	11007000	0	0	0	0	0	0	1093500	1401500	592670	1630100	5309900	979650			5087	1600	4458	21079;21080;21081;21082;21083;21084	23338;23339;23340;23341;23342;23343	23343
NTSPHQASSLQAEAPR	2 Phospho (STY)	1852.75	0.750621	1600	Q5B491	TORC1 growth control complex subunit Kog1	yes	2	0							1	1	1	1	1	1	6	5.2e-05	4511	08212015_013	148.7	84.164	6199800	0	0	0	0	0	0	651770	1573600	2245000	453530	842800	433100			5088	1600	4458	21085;21086;21087;21088;21089;21090	23344;23345;23346;23347;23348;23349	23349
QQLASMSDAEIQK	Phospho (STY)	1527.66	0.664024	1926	Q5B9K9	Transcription factor Rba50	yes	1	0							1		1	1	1	1	5	0.0040115	8897	08212015_013	73.168	48.753	2952800	0	0	0	0	0	0	508670	0	891630	0	1177600	374890			5356	1926	4702	22144;22145;22146;22147;22148	24544;24545;24546;24547;24548;24549	24548
LASPVSPSPAVK	2 Phospho (STY)	1311.59	0.587685	1210	Q5AYD4	Transcription factor Tos4	yes	2	0							1	1	1	1	1	1	6	0.00023615	5046	08212015_007	104.2	60.002	6576500	0	0	0	0	0	0	0	1821400	965570	948780	991250	1849600			4034	1210	3539	16971;16972;16973;16974;16975;16976	18803;18804;18805;18806;18807;18808	18804
NAVVVYEDEASPVR	Phospho (STY)	1626.73	0.729067	1210	Q5AYD4	Transcription factor Tos5	yes	1	0							1		1	1	1	1	5	5.65e-10	10014	08212015_007	141.22	102.77	16001000	0	0	0	0	0	0	2896200	0	1987900	3357700	3380300	4379200			4698	1210	4106	19383;19384;19385;19386;19387	21460;21461;21462;21463;21464	21461
MSDEWESEGEEDIAAPEEK	Phospho (STY)	2259.84	0.840269	2309	Q5BF86	Transcription initiation factor TFIID, 31kD subunit	yes	1	0								1	1	1	1	1	5	4.4e-06	14107	08212015_012	93.388	75.166	11685000	0	0	0	0	0	0	0	2555500	1358500	2670700	1471100	3629200			4591	2309	4016	18997;18998;18999;19000;19001	21034;21035;21036;21037;21038	21037
LQLADDGGEESDDEPIMSSR	Phospho (STY)	2242.89	0.893702	1556	Q5B3I6	Transcriptional activator spt7	yes	1	0							1	1	1	1	1	1	6	2.94e-17	13381	08212015_012	160.23	122.05	26555000	0	0	0	0	0	0	5416300	5678900	5810200	0	5328500	4321400			4323	1556	3797	18112;18113;18114;18115;18116;18117	20078;20079;20080;20081;20082;20083;20084;20085	20083
QPSNPPSPSPAAAVPAAAPAPATRPK	Phospho (STY)	2527.26	0.258437	318	C8VCK1	Translation initiation factor 4B	yes	1	0	1	2	2	1	3	2	2	2	4	2	4	3	28	2.3e-25	6201	08212015_006	134.15	102.6	635950000	22846000	28867000	29840000	17264000	23540000	26836000	126530000	35944000	129560000	32022000	97727000	64976000			5340	318	4688	22035;22036;22037;22038;22039;22040;22041;22042;22043;22044;22045;22046;22047;22048;22049;22050;22051;22052;22053;22054;22055;22056;22057;22058;22059;22060;22061;22062	24413;24414;24415;24416;24417;24418;24419;24420;24421;24422;24423;24424;24425;24426;24427;24428;24429;24430;24431;24432;24433;24434;24435;24436;24437;24438;24439;24440;24441;24442;24443;24444	24415
QPSNPPSPSPAAAVPAAAPAPATRPK	2 Phospho (STY)	2607.22	0.224767	318	C8VCK1	Translation initiation factor 4B	yes	2	0	1	1	1	2	1	1	2	2	2	2	2	2	19	6.55e-37	7510	08212015_007	171.36	123.27	1060700000	13826000	13282000	14370000	11766000	11922000	11174000	177930000	196470000	130490000	223400000	137160000	118860000			5341	318	4688	22063;22064;22065;22066;22067;22068;22069;22070;22071;22072;22073;22074;22075;22076;22077;22078;22079;22080;22081	24445;24446;24447;24448;24449;24450;24451;24452;24453;24454;24455;24456;24457;24458;24459;24460;24461;24462;24463;24464;24465;24466;24467;24468;24469;24470;24471;24472;24473;24474;24475;24476	24451
NLDNLSDAGSEPR	2 Phospho (STY)	1546.57	0.570197	318	C8VCK1	Translation initiation factor 4B	yes	2	0							1	1	1	1		1	5	8.94e-15	6801	08212015_011	152.86	117.08	148130000	0	0	0	0	0	0	18672000	47297000	26871000	33939000	0	21348000			4878	318	4277	20196;20197;20198;20199;20200	22349;22350;22351;22352;22353;22354;22355;22356	22353
LLEYDNIDGMILLSELSR	Phospho (STY)	2173.04	0.0377874	1852	Q5B8H4	Translation initiation factor eIF2 alpha subunit	yes	1	0							1	1	1	1	1	1	6	5.86e-11	27473	08212015_013	123.65	94.817	3858000	0	0	0	0	0	0	365890	945230	599400	1032800	0	914740			4230	1852	3714	17753;17754;17755;17756;17757;17758	19686;19687;19688;19689;19690;19691;19692;19693	19693
VLSIGGASDSPSAPK	Phospho (STY)	1464.69	0.686139	2040	Q5BBK0	Translation release factor eRF3	yes	1	0							1	1	1	1	1	1	6	0.00036286	8689	08212015_008	89.557	65.09	9794400	0	0	0	0	0	0	1851900	1024900	1144200	1733500	2752300	1287600			7349	2040	6413	30191;30192;30193;30194;30195;30196	33392;33393;33394;33395;33396;33397	33394
DTDAGDDESSPAPAADGEFDPTALK	Phospho (STY)	2571.02	0.0173821	444	C8VIY2	Translational initiation factor 2 beta	yes	1	0								1	2	2	1	2	8	0.0015699	14504	08212015_012	57.802	33.435	54617000	0	0	0	0	0	0	0	8208100	7017500	23998000	3724800	11669000			1832	444	1597	7926;7927;7928;7929;7930;7931;7932;7933	8798;8799;8800;8801;8802;8803;8804;8805;8806;8807;8808	8804
AATMPTNEELAESSATAER	Phospho (STY)	2057.86	0.86128	1184	Q5AXT3	Transmembrane GTPase Fzo1	yes	1	0							1	1	1		1	1	5	5.24e-06	10172	08212015_008	99.097	58.483	6812300	0	0	0	0	0	0	1708600	1760600	1031800	0	929900	1381400			69	1184	58	250;251;252;253;254	274;275;276;277;278	276
ISMEDAHAAVLDLQAK	Phospho (STY)	1790.83	0.827401	618	C8VRX1	Type 2C protein phosphatase	yes	1	0							1	1	1	1	1	1	6	1.27e-06	17378	08212015_012	115.74	88.807	21314000	0	0	0	0	0	0	4655000	3076500	3499200	3589800	2779600	3714400			3566	618	3141	14956;14957;14958;14959;14960;14961	16568;16569;16570;16571;16572;16573	16572
TESALSSSLPESSLHR	Phospho (STY)	1779.8	0.804023	1187	Q5AXT8	Type 2C protein phosphatase (PP2C)	yes	1	0				1			1	1	1	1	2	1	8	5.26e-08	9372	08212015_012	126.04	77.528	9543300	0	0	0	0	0	0	1608300	0	1427100	1967700	3744500	795680			6766	1187	5889	27669;27670;27671;27672;27673;27674;27675;27676	30603;30604;30605;30606;30607;30608;30609;30610	30608
GDVEDESDEEDINWHANPLDAR	Phospho (STY)	2605.02	0.0241988	232	C8V997	U3 small nucleolar ribonucleoprotein protein Mpp10	yes	1	0							1	2		1	1	1	6	2.25e-11	16365	08212015_011	106.93	78.742	24406000	0	0	0	0	0	0	1200500	10174000	0	6937500	1588400	4505400			2843	232	2492	12068;12069;12070;12071;12072;12073	13401;13402;13403;13404;13405;13406;13407	13404
SNNGSPHPGQGAPAAGNIDIEK	Phospho (STY)	2209.98	0.975339	2320	Q5BFF3	U4/U6 small nuclear ribonucleoprotein	yes	1	0							2	1	1	1	1	1	7	0.00037135	6628	08212015_013	65.801	35.383	25092000	0	0	0	0	0	0	5359200	1660300	6811900	5266700	3445900	2548200			6249	2320	5447	25587;25588;25589;25590;25591;25592;25593	28298;28299;28300;28301;28302;28303;28304;28305	28305
SDGGLDNSAAVVK	Phospho (STY)	1311.57	0.570775	402	C8VH61	U5 snRNP complex subunit	yes	1	0							1	1	1	1	1	1	6	3.08e-21	6206	08212015_007	165.24	121.95	14211000	0	0	0	0	0	0	1973000	2386700	2701400	2220700	2343100	2586400			5913	402	5160	24229;24230;24231;24232;24233;24234	26828;26829;26830;26831;26832;26833	26829
ILEEITESSTRPASESDSQESR	Phospho (STY)	2530.11	0.1072	1265	Q5AZC6	Ubiquitin carboxyl-terminal hydrolase	yes	1	0		1				1	1	1	1	1		1	7	0.0001701	8731	08212015_012	72.772	43.355	33127000	0	717840	0	0	0	1099700	4591400	6828700	5069700	8655900	0	6164200			3482	1265	3069	14641;14642;14643;14644;14645;14646;14647	16219;16220;16221;16222;16223;16224;16225;16226	16222
NGSSSALAGVGAAHQLGDGGLR	Phospho (STY)	2073.96	0.959295	1265	Q5AZC6	Ubiquitin carboxyl-terminal hydrolase	yes	1	0							1	1	1	1	1	1	6	1.84e-11	12789	08212015_012	109.28	81.115	51735000	0	0	0	0	0	0	8382000	11307000	8428100	9217300	7559600	6841500			4820	1265	4222	19906;19907;19908;19909;19910;19911	22025;22026;22027;22028;22029;22030	22029
DASDQAEAADDLTLAHSSIPAPFHR	Phospho (STY)	2714.2	0.197353	1265	Q5AZC6	Ubiquitin carboxyl-terminal hydrolase	yes	1	0							1	1		1	1	1	5	1.15e-13	17691	08212015_013	112.39	88.755	64628000	0	0	0	0	0	0	6588400	18660000	0	18956000	4567300	15856000			795	1265	678	3319;3320;3321;3322;3323	3685;3686;3687;3688;3689;3690;3691	3691
ILGGLGSAAASTNITPAASR	2 Phospho (STY)	1986.92	0.917686	1265	Q5AZC6	Ubiquitin carboxyl-terminal hydrolase	yes	2	0							1	1	1	1	1		5	9.31e-05	13585	08212015_012	87.025	61.66	7516800	0	0	0	0	0	0	1831000	0	2716600	2969200	0	0			3487	1265	3073	14660;14661;14662;14663;14664	16239;16240;16241;16242;16243;16244	16244
EEAPSEIEVR	Phospho (STY)	1237.52	0.522762	791	P0CAQ1	Ubiquitin carboxyl-terminal hydrolase 16	yes	1	0					1	1	1	1	1	1	1	1	8	0.00044007	6685	08212015_012	94.688	66.606	8279500	0	0	0	0	302850	191450	946190	2100000	1588300	1147300	912480	1090900			2118	791	1857	9103;9104;9105;9106;9107;9108;9109;9110	10102;10103;10104;10105;10106;10107;10108;10109	10106
SGRPSLEITVAEDPNAAPGTAEESTGNR	Phospho (STY)	2905.31	0.309088	1992	Q5BB13	Ubiquitin C-terminal hydrolase family protein	yes	1	0							1		1	1	1	1	5	1.45e-06	11708	08212015_008	81.345	64.47	10558000	0	0	0	0	0	0	3376100	0	1711400	2527300	1216700	1726600			6035	1992	5264	24779;24780;24781;24782;24783	27434;27435;27436;27437;27438;27439	27436
RFSESSADELYVK	Phospho (STY)	1609.7	0.702518	190	C8V7J6	Ubiquitin C-terminal hydrolase Ubp8	yes	1	1							1	1	1	1		1	5	0.00017891	11330	08212015_012	110.34	67.868	13087000	0	0	0	0	0	0	1882100	6045200	1063500	1698300	0	2398200			5554	190	4859	22833;22834;22835;22836;22837	25296;25297;25298;25299;25300;25301	25300
DTKPSRDSPAASIMDTSEDTR	Phospho (STY)	2359	0.999898	2111	Q5BCI4	Ubiquitin-protein ligase Ufd4	yes	1	1							1	1	1	1	1	1	6	1.35e-15	7887	08212015_013	124.45	89.295	36282000	0	0	0	0	0	0	5645300	7880100	5069800	8180700	3918800	5587800			1852	2111	1614	8022;8023;8024;8025;8026;8027	8910;8911;8912;8913;8914;8915	8915
DTKPSRDSPAASIMDTSEDTR	Oxidation (M);Phospho (STY)	2374.99	0.994813	2111	Q5BCI4	Ubiquitin-protein ligase Ufd4	yes	1	1							1	1	1	1		1	5	9.93e-05	4770	08212015_011	76.492	60.385	8819000	0	0	0	0	0	0	803210	3799000	1433600	875170	0	1907900			1851	2111	1614	8017;8018;8019;8020;8021	8904;8905;8906;8907;8908;8909	8907	545
SDQASPSSSSPQEISIK	Phospho (STY)	1826.79	0.793518	392	C8VGA1	UDP-galactose transporter	yes	1	0		1				1	1	1	1	1	2	1	9	4.51e-23	6483	08212015_012	163.34	92.542	43404000	0	477450	0	0	0	573900	3036100	4668200	2285600	4326300	25344000	2692700			5922	392	5168	24264;24265;24266;24267;24268;24269;24270;24271;24272	26863;26864;26865;26866;26867;26868;26869;26870;26871;26872	26869
SDQASPSSSSPQEISIK	2 Phospho (STY)	1906.76	0.759848	392	C8VGA1	UDP-galactose transporter	yes	2	0		1			1		1	1	1	1	1	1	8	8.66e-07	7358	08212015_007	109.03	76.331	91334000	0	763670	0	0	568130	0	10036000	23005000	17805000	10951000	15887000	12319000			5923	392	5168	24273;24274;24275;24276;24277;24278;24279;24280	26873;26874;26875;26876;26877;26878;26879;26880	26874
TQSHMAFENASTSVAASQMR	Oxidation (M);Phospho (STY)	2248.92	0.924231	476	C8VK50	UDP-glucose pyrophosphorylase (EC 2.7.7.9)	yes	1	0							2	2	2	2	2	3	13	1.05e-08	7883	08212015_006	110.56	83.538	196780000	0	0	0	0	0	0	20158000	38587000	27295000	46703000	14654000	49383000			7002	476	6097	28805;28806;28807;28808;28809;28810;28811;28812;28813;28814;28815;28816;28817	31845;31846;31847;31848;31849;31850;31851;31852;31853;31854;31855;31856;31857	31845	118;119
TQSHMAFENASTSVAASQMR	2 Oxidation (M);Phospho (STY)	2264.92	0.919146	476	C8VK50	UDP-glucose pyrophosphorylase (EC 2.7.7.9)	yes	1	0							1	1	2	1	1	1	7	4.36e-11	6162	08212015_011	119.2	95.903	114700000	0	0	0	0	0	0	9238300	40985000	10896000	20512000	10184000	22889000			7001	476	6097	28798;28799;28800;28801;28802;28803;28804	31838;31839;31840;31841;31842;31843;31844	31842	118;119
TQSHMAFENASTSVAASQMR	Phospho (STY)	2232.93	0.929316	476	C8VK50	UDP-glucose pyrophosphorylase (EC 2.7.7.9)	yes	1	0							1	1	1	1	1		5	1.8e-11	10983	08212015_006	121.76	87.063	32514000	0	0	0	0	0	0	6855100	12409000	1921900	8608000	2719700	0			7003	476	6097	28818;28819;28820;28821;28822	31858;31859;31860;31861;31862	31858
DLPTHLSSNTGFGK	Phospho (STY)	1552.69	0.692287	476	C8VK50	UDP-glucose pyrophosphorylase (EC 2.7.7.9)	yes	1	0							1	1		1	1	1	5	7.07e-07	11365	08212015_011	130.09	100.88	19021000	0	0	0	0	0	0	2201300	5824200	0	3448200	3826800	3720800			1438	476	1253	6218;6219;6220;6221;6222	6900;6901;6902;6903;6904	6902
GYSSTLSIAGR	Phospho (STY)	1190.53	0.533268	12	C8V094	Uncharacterized prote	yes	1	0							1	1	1	1	1	1	6	0.0083854	12668	08212015_012	68.033	44.31	10638000	0	0	0	0	0	0	1354900	2288200	1867900	1762600	1517600	1847200			3218	12	2820	13521;13522;13523;13524;13525;13526	14994;14995;14996;14997;14998;14999	14998
SRDLAGAALAATGVGYAAHK	Phospho (STY)	1978.96	0.962589	4	C8V000	Uncharacterized protein	yes	1	1							1	1	1	1	1	1	6	2.13e-09	15301	08212015_007	106.06	83.224	51010000	0	0	0	0	0	0	5085500	10535000	6186600	13756000	4742700	10704000			6388	4	5561	26227;26228;26229;26230;26231;26232	29013;29014;29015;29016;29017;29018	29014
NHITSPAAPQPSRVSPLAIAK	2 Phospho (STY)	2314.12	0.123596	31	C8V116	Uncharacterized protein	yes	2	1							1	1	1	1	1	1	6	7.38e-15	11504	08212015_012	125.96	105.79	62474000	0	0	0	0	0	0	13310000	11602000	5975500	16321000	8683300	6582500			4827	31	4229	19938;19939;19940;19941;19942;19943	22063;22064;22065;22066;22067;22068	22067
VSPLAIAK	Phospho (STY)	877.467	0.46742	31	C8V116	Uncharacterized protein	yes	1	0								1	1	1	1	1	5	0.013498	10362	08212015_007	65.719	43.588	6256700	0	0	0	0	0	0	0	1112200	1259200	1005900	1651400	1228000			7460	31	6517	30622;30623;30624;30625;30626	33842;33843;33844;33845;33846	33842
KRSVEPNTEILPTK	Phospho (STY)	1690.87	0.865501	33	C8V139	Uncharacterized protein	yes	1	2							1	1	1	1	1	1	6	2.22e-05	6045	08212015_011	177.3	138.55	8796500	0	0	0	0	0	0	1359300	2606000	1240300	1326900	1350600	913410			3894	33	3425	16323;16324;16325;16326;16327;16328	18095;18096;18097;18098;18099;18100	18098
SVEPNTEILPTK	Phospho (STY)	1406.67	0.669427	33	C8V139	Uncharacterized protein	yes	1	0							1	1	1	1	1	1	6	0.00092963	10360	08212015_012	89.911	55.013	20640000	0	0	0	0	0	0	1759000	3605800	3400000	4214600	4904100	2756200			6606	33	5745	27059;27060;27061;27062;27063;27064	29925;29926;29927;29928;29929;29930;29931;29932	29931
SSVETTEDMVK	Phospho (STY)	1304.52	0.520714	36	C8V179	Uncharacterized protein	yes	1	0							1	1	1	1	1	1	6	3.56e-06	6255	08212015_007	124.47	79.778	27715000	0	0	0	0	0	0	5005500	5647700	4923800	4176900	3921200	4040300			6518	36	5671	26698;26699;26700;26701;26702;26703	29525;29526;29527;29528;29529;29530	29526
SQLQALELDQKQSPK	Phospho (STY)	1791.88	0.876794	44	C8V1H8	Uncharacterized protein	yes	1	1							1	1	1	1	1	1	6	8.27e-66	10878	08212015_007	221.51	182.25	43778000	0	0	0	0	0	0	9730600	8514000	11644000	3717100	6046700	4125700			6361	44	5537	26059;26060;26061;26062;26063;26064	28828;28829;28830;28831;28832;28833	28829
KPSLAVPAANGSTDDLNSVR	Phospho (STY)	2091	0.999762	205	C8V858	Uncharacterized protein	yes	1	0							1	2	2	1	2	2	10	2.85e-11	9972	08212015_006	132.33	98.264	77038000	0	0	0	0	0	0	4358500	21646000	13417000	9363700	16832000	11421000			3861	205	3395	16192;16193;16194;16195;16196;16197;16198;16199;16200;16201	17948;17949;17950;17951;17952;17953;17954;17955;17956;17957	17948
RKPSLAVPAANGSTDDLNSVR	Phospho (STY)	2247.1	0.100873	205	C8V858	Uncharacterized protein	yes	1	1							1	1	1	1	1	1	6	5.49e-39	9359	08212015_007	185.09	148.62	197380000	0	0	0	0	0	0	24664000	48506000	33253000	40077000	23941000	26938000			5605	205	4903	23045;23046;23047;23048;23049;23050	25525;25526;25527;25528;25529;25530;25531	25526
RGGSPIDAAPDDELMGSGENDLEAYK	Phospho (STY)	2786.17	0.174234	227	C8V904	Uncharacterized protein	yes	1	1							1	1	1	1	1	1	6	5.39e-14	16942	08212015_013	115.58	67.337	31219000	0	0	0	0	0	0	2769500	8455700	5091300	6072900	3330100	5500000			5565	227	4868	22886;22887;22888;22889;22890;22891	25352;25353;25354;25355;25356;25357;25358;25359	25359
DEMPDIPLTPTQR	Phospho (STY)	1591.7	0.695324	250	C8V9M8	Uncharacterized protein	yes	1	0							1	1	1	1	1	1	6	0.00018748	14948	08212015_011	115.34	75.825	20795000	0	0	0	0	0	0	4526800	3146000	5003600	1947100	3287000	2884500			974	250	841	4064;4065;4066;4067;4068;4069	4518;4519;4520;4521;4522;4523	4521
DEMPDIPLTPTQR	Oxidation (M);Phospho (STY)	1607.69	0.690238	250	C8V9M8	Uncharacterized protein	yes	1	0								1	1	1	1	1	5	0.00026053	9508	08212015_012	106.35	69.456	11904000	0	0	0	0	0	0	0	3087800	2007800	2696100	1904400	2207900			975	250	841	4070;4071;4072;4073;4074	4524;4525;4526;4527;4528	4527	61
SNSDSTAGISPIIPR	Phospho (STY)	1593.74	0.739966	260	C8V9W6	Uncharacterized protein	yes	1	0							1	2	1	2	1	1	8	1.08e-15	13574	08212015_013	151.96	111.11	28863000	0	0	0	0	0	0	2811100	8023000	0	8475600	5271700	4281400			6254	260	5450	25610;25611;25612;25613;25614;25615;25616;25617	28325;28326;28327;28328;28329;28330;28331;28332;28333	28333
KASTPPAASNDPPALSLPEVK	Phospho (STY)	2169.07	0.0718647	260	C8V9W6	Uncharacterized protein	yes	1	1							1	1	1	1	1	1	6	1.02e-07	15061	08212015_007	97.08	70.719	24075000	0	0	0	0	0	0	5217700	5066300	3792600	3888600	4046200	2064000			3652	260	3218	15260;15261;15262;15263;15264;15265	16902;16903;16904;16905;16906;16907;16908;16909	16903
DLSIPSPGNSPSR	Phospho (STY)	1405.62	0.623873	260	C8V9W6	Uncharacterized protein	yes	1	0								1	1	1	1	2	6	0.0010555	9430	08212015_011	86.911	58.706	21418000	0	0	0	0	0	0	0	3913900	2978000	3647500	3326100	7552500			1451	260	1264	6274;6275;6276;6277;6278;6279	6957;6958;6959;6960;6961;6962;6963	6960
TEDDQAPTPPRDPSPPRPR	2 Phospho (STY)	2287.96	0.962404	264	C8VA31	Uncharacterized protein	yes	2	1							1	1	1		1	1	5	1.3e-08	4952	08212015_008	114.76	52.116	69795000	0	0	0	0	0	0	12011000	22184000	10713000	0	12410000	12476000			6746	264	5870	27605;27606;27607;27608;27609	30530;30531;30532;30533;30534;30535;30536	30534
DIDDEEKETTDPEEQQTQQNMER	Oxidation (M);Phospho (STY)	2903.13	0.1288	278	C8VAQ7	Uncharacterized protein	yes	1	1	1	1	1	1	1	1		1					7	8.86e-08	2946	08212015_018	100.95	83.343	4557900	644670	325590	620220	456510	673160	589580	0	1248100	0	0	0	0			1203	278	1039	5122;5123;5124;5125;5126;5127;5128	5701;5702;5703;5704;5705;5706;5707;5708	5705	68
ASPKPSLETQLQPAPGVAQPLSPEK	Phospho (STY)	2649.34	0.341498	278	C8VAQ7	Uncharacterized protein	yes	1	0	1					1	2		1	1	1		7	3.81e-05	8915	08212015_016	76.109	60.927	53260000	8939500	0	0	0	0	8821000	8821600	0	7534200	10735000	8408900	0			512	278	437	2064;2065;2066;2067;2068;2069;2070	2307;2308;2309;2310;2311;2312;2313;2314	2313
KSSVQQELVDSVR	Phospho (STY)	1553.75	0.745051	355	C8VF10	Uncharacterized protein	yes	1	1								1	1	1	1	1	5	0.00041713	11472	08212015_007	101.08	46.126	15896000	0	0	0	0	0	0	0	2998600	3294400	2469800	2027500	5105500			3929	355	3454	16482;16483;16484;16485;16486	18265;18266;18267;18268;18269;18270	18266
LFGTPSAPTSGASSPR	Phospho (STY)	1611.73	0.729401	385	C8VG47	Uncharacterized protein	yes	1	0							1		1	1	1	1	5	7.08e-05	10095	08212015_008	95.854	62.537	13957000	0	0	0	0	0	0	3771700	0	0	3209500	4054500	2921500			4125	385	3619	17353;17354;17355;17356;17357	19238;19239;19240;19241;19242	19240
NRPDPTFSTSPVAQR	Phospho (STY)	1751.8	0.799212	395	C8VGM0	Uncharacterized protein	yes	1	0							1	1	1	1	1	1	6	8.3e-06	6393	08212015_011	111.93	82.564	21015000	0	0	0	0	0	0	4264400	4136500	1070300	3964000	975670	6603700			5021	395	4400	20814;20815;20816;20817;20818;20819	23058;23059;23060;23061;23062;23063	23061
KSSLSFASLPAR	Phospho (STY)	1342.66	0.664616	395	C8VGM0	Uncharacterized protein	yes	1	1							1	1	1	1		1	5	9.88e-05	13379	08212015_011	115.26	88.668	26307000	0	0	0	0	0	0	6941400	3793100	3358600	7882200	0	4331200			3926	395	3452	16467;16468;16469;16470;16471	18249;18250;18251;18252;18253	18251
AVSLADIETPASFANSPR	Phospho (STY)	1924.89	0.893172	420	C8VHJ2	Uncharacterized protein	yes	1	0							2	1	1	2		1	7	9.78e-09	19898	08212015_007	107.21	75.597	17667000	0	0	0	0	0	0	3957500	524500	4877400	7829900	0	477750			633	420	541	2612;2613;2614;2615;2616;2617;2618	2903;2904;2905;2906;2907;2908;2909	2905
KDEDTHDEDSVMADSGPATGGSK	Phospho (STY)	2427.94	0.937358	421	C8VHJ4	Uncharacterized protein	yes	1	1							1	1	1	1	1	1	6	4.75e-16	4476	08212015_011	121.39	85.839	15549000	0	0	0	0	0	0	2447400	4515300	2550100	1291200	2782100	1963000			3664	421	3230	15302;15303;15304;15305;15306;15307	16952;16953;16954;16955;16956;16957	16955
SVAGSVPDADAPTK	Phospho (STY)	1393.61	0.61264	421	C8VHJ4	Uncharacterized protein	yes	1	0							1	1	1	1	1	1	6	7.03e-15	4276	08212015_012	152.59	113.43	38530000	0	0	0	0	0	0	4014200	6231300	7060600	4408400	10404000	6411500			6597	421	5738	27031;27032;27033;27034;27035;27036	29896;29897;29898;29899;29900;29901	29900
NHPNIFLQDNENASEK	Phospho (STY)	1948.83	0.831634	421	C8VHJ4	Uncharacterized protein	yes	1	0							1	1	1	1	1	1	6	5.95e-08	10899	08212015_012	125.03	96.305	37739000	0	0	0	0	0	0	3300300	7063500	3428400	8891900	4248700	10807000			4832	421	4233	19990;19991;19992;19993;19994;19995	22117;22118;22119;22120;22121;22122;22123;22124	22123
RDGSPAPVTAPSPAPAEVRPVYTAEER	Phospho (STY)	2899.39	0.38655	487	C8VKK1	Uncharacterized protein	yes	1	1							1	1	1	1		1	5	0.00028863	9597	08212015_012	82.635	55.846	16381000	0	0	0	0	0	0	1546500	5337800	2278900	2080600	0	5137700			5497	487	4815	22636;22637;22638;22639;22640	25082;25083;25084;25085;25086;25087	25085
AGSEAPSADEPAIDEQDEDVKR	Phospho (STY)	2408	0.00167246	491	C8VKT6	Uncharacterized protein	yes	1	1							1	1	1	1	1	1	6	3.54e-12	5840	08212015_013	118.05	89.983	18237000	0	0	0	0	0	0	3071600	3826300	3990100	1758400	3211900	2378400			241	491	206	994;995;996;997;998;999	1102;1103;1104;1105;1106;1107;1108	1108
NSGPASPPILNK	Phospho (STY)	1273.61	0.606767	493	C8VKW2	Uncharacterized protein	yes	1	0							1	1	1	1	1	1	6	0.0012546	6642	08212015_011	85.28	54.888	13968000	0	0	0	0	0	0	2891000	3235300	2920900	2641700	2278600	0			5039	493	4416	20878;20879;20880;20881;20882;20883	23127;23128;23129;23130;23131;23132	23130
GLFPSNYVELLEDGRQSR	Phospho (STY)	2159	0.00484777	503	C8VLU9	Uncharacterized protein	yes	1	1				1	1			1	2	1	1	1	8	3.52e-05	15191	08212015_018	93.388	68.608	209990000	0	0	0	2978600	4424500	0	0	27656000	9720900	54945000	24305000	85961000			2979	503	2618	12655;12656;12657;12658;12659;12660;12661;12662	14048;14049;14050;14051;14052;14053;14054;14055	14054
ASSADLPSELEYLR	Phospho (STY)	1629.73	0.728732	505	C8VLV2	Uncharacterized protein	yes	1	0								1	1	1	2	1	6	0.0012448	21158	08212015_012	82.774	49.547	5458900	0	0	0	0	0	0	0	1097500	720180	1529100	887820	1224200			523	505	444	2120;2121;2122;2123;2124;2125	2372;2373;2374;2375;2376;2377;2378;2379	2378
RSPASHPPLNIQSLPTK	Phospho (STY)	1921.98	0.977511	512	C8VM09	Uncharacterized protein	yes	1	1							1	1	1	1	1		5	0.0025114	10205	08212015_012	153.41	116.49	7195800	0	0	0	0	0	0	1654900	2077800	1821800	1641200	0	0			5756	512	5021	23620;23621;23622;23623;23624	26154;26155;26156;26157;26158	26158
LVESDTYENAPVIPNR	Phospho (STY)	1895.87	0.866623	530	C8VMW9	Uncharacterized protein	yes	1	0							1	1	1	2	1	1	7	2.39e-31	12543	08212015_007	183.39	148.74	51982000	0	0	0	0	0	0	4442000	10142000	3885600	16366000	7079300	10067000			4446	530	3903	18542;18543;18544;18545;18546;18547;18548	20544;20545;20546;20547;20548;20549;20550;20551	20546
KTPSAQYGAIGQSPR	Phospho (STY)	1639.77	0.771935	530	C8VMW9	Uncharacterized protein	yes	1	1							1	1	1	1	1	1	6	4.67e-05	4610	08212015_012	99.603	52.713	8018400	0	0	0	0	0	0	1192800	1456800	1295200	967710	1183800	1922100			3948	530	3466	16583;16584;16585;16586;16587;16588	18377;18378;18379;18380;18381;18382;18383	18382
FVSPPADVTDASFSR	Phospho (STY)	1674.73	0.729067	549	C8VNK3	Uncharacterized protein	yes	1	0							2	1	2	1	1	2	9	3.18e-06	13682	08212015_012	116.98	60.105	41325000	0	0	0	0	0	0	5484800	6643600	7344900	6467300	6971900	8412800			2772	549	2428	11818;11819;11820;11821;11822;11823;11824;11825;11826	13126;13127;13128;13129;13130;13131;13132;13133;13134;13135;13136;13137;13138	13136
ADEELFSIELPR	Phospho (STY)	1497.68	0.67524	549	C8VNK3	Uncharacterized protein	yes	1	0							1	1	1	1	1	1	6	3.86e-05	23424	08212015_007	118.16	92.045	5551400	0	0	0	0	0	0	830890	1617600	617520	1377100	0	1108200			94	549	81	343;344;345;346;347;348	379;380;381;382;383;384	380
ERADEELFSIELPR	Phospho (STY)	1782.82	0.818944	549	C8VNK3	Uncharacterized protein	yes	1	1							1	1		1	2	1	6	0.00034522	21679	08212015_008	148.18	98.155	14905000	0	0	0	0	0	0	701740	2173000	0	4143000	474920	7412800			2464	549	2154	10546;10547;10548;10549;10550;10551	11713;11714;11715;11716;11717;11718	11715
VVVEEVELTGPVEFTTELTGHTK	Phospho (STY)	2593.26	0.256431	549	C8VNK3	Uncharacterized protein	yes	1	0								1	1	1	1	1	5	2.46e-06	24720	08212015_011	89.816	64.28	5553300	0	0	0	0	0	0	0	1255100	1125500	1382200	968390	822160			7563	549	6606	31091;31092;31093;31094;31095	34351;34352;34353;34354;34355;34356;34357	34354
DMSEVSLEHTYSR	2 Phospho (STY)	1712.62	0.615432	577	C8VQ13	Uncharacterized protein	yes	2	0							1	1	1	1	1	1	6	0.00027007	10145	08212015_013	101.5	79.69	13196000	0	0	0	0	0	0	2147600	2686700	2617900	2528900	2048500	1166800			1499	577	1305	6458;6459;6460;6461;6462;6463	7159;7160;7161;7162;7163;7164	7164
HVASLSNATDEHALSDTTSIR	Phospho (STY)	2304.04	0.0383327	611	C8VRP5	Uncharacterized protein	yes	1	0							1	2		1	1	1	6	6.67e-06	10220	08212015_011	88.244	62.398	11329000	0	0	0	0	0	0	1722300	5032300	0	1477100	1694200	1403500			3328	611	2920	13996;13997;13998;13999;14000;14001	15512;15513;15514;15515;15516;15517	15515
KLSASTPQHIQSIR	Phospho (STY)	1644.83	0.834869	653	C8VTK9	Uncharacterized protein	yes	1	1							1	1	1	1	1		5	2.66e-06	5850	08212015_011	261.45	114.78	7206200	0	0	0	0	0	0	860590	2149300	751870	2147300	1297200	0			3812	653	3353	15988;15989;15990;15991;15992	17713;17714;17715;17716;17717	17716
SPAPMNSSTDADQEGFQR	Oxidation (M);Phospho (STY)	2032.78	0.783364	689	C8VUL9	Uncharacterized protein	yes	1	0							1	1	1	1	1	1	6	1.77e-10	4345	08212015_012	126.25	79.891	21849000	0	0	0	0	0	0	1119500	4393000	3694800	3920000	2782900	5939300			6269	689	5462	25667;25668;25669;25670;25671;25672	28395;28396;28397;28398;28399;28400	28399	174
FFGLLGDTKPAQDLGSPLPSESTVK	Phospho (STY)	2683.31	0.314614	689	C8VUL9	Uncharacterized protein	yes	1	0							1	1	1	1	1	1	6	2.43e-06	22315	08212015_007	83.332	69.223	9667100	0	0	0	0	0	0	1401600	1865500	1671400	2021000	1970600	737030			2666	689	2331	11427;11428;11429;11430;11431;11432	12695;12696;12697;12698;12699;12700;12701	12697
NSNSEEIVLGPPK	Phospho (STY)	1462.67	0.670489	689	C8VUL9	Uncharacterized protein	yes	1	0							1		1	1	1	1	5	0.0066613	11907	08212015_007	67.646	29.929	67562000	0	0	0	0	0	0	13136000	0	19960000	17626000	16839000	0			5050	689	4425	20924;20925;20926;20927;20928	23173;23174;23175;23176;23177	23174
KPSDHGLIASLEGK	Phospho (STY)	1530.74	0.744323	718	G5EAT9	Uncharacterized protein	yes	1	0							1	1	1	1	1	1	6	2.77e-10	13847	08212015_012	144.5	98.958	26872000	0	0	0	0	0	0	3831000	5009000	4507500	5453000	3357000	4714500			3854	718	3391	16163;16164;16165;16166;16167;16168	17913;17914;17915;17916;17917;17918	17917
LGQPEFGSMTAVTHPSTPSTPTTESNPFK	Phospho (STY)	3125.41	0.405296	718	G5EAT9	Uncharacterized protein	yes	1	0								1	1	1	1	1	5	4.94e-15	17931	08212015_013	106.93	73.929	12883000	0	0	0	0	0	0	0	3890600	2401500	3144900	1330600	2115200			4161	718	3652	17496;17497;17498;17499;17500	19398;19399;19400;19401;19402;19403;19404	19404
ANSAVSQDDTFLDNR	2 Phospho (STY)	1811.68	0.676453	723	G5EAY1	Uncharacterized protein	yes	2	0							1	1	1	1	1	1	6	2.53e-11	12677	08212015_013	144.33	116.69	44853000	0	0	0	0	0	0	2966800	12830000	5114300	10283000	3368000	10291000			397	723	339	1664;1665;1666;1667;1668;1669	1860;1861;1862;1863;1864;1865	1865
ANSAVSQDDTFLDNR	Phospho (STY)	1731.71	0.710122	723	G5EAY1	Uncharacterized protein	yes	1	0							1	1	1	1	1	1	6	1.21e-10	11918	08212015_013	136.81	85.123	33288000	0	0	0	0	0	0	4200100	6208900	3656100	10172000	4027600	5023500			396	723	339	1658;1659;1660;1661;1662;1663	1854;1855;1856;1857;1858;1859	1859
RPSSDSGSSAESEDVPAVFEK	2 Phospho (STY)	2339.92	0.919596	729	G5EAZ5	Uncharacterized protein	yes	2	0							1	1	2		1	1	6	7.89e-17	13237	08212015_006	133.13	101.35	124820000	0	0	0	0	0	0	5409900	36134000	21582000	0	10430000	51265000			5699	729	4976	23419;23420;23421;23422;23423;23424	25932;25933;25934;25935;25936;25937	25932
RPSSDSGSSAESEDVPAVFEK	Phospho (STY)	2259.95	0.953266	729	G5EAZ5	Uncharacterized protein	yes	1	0							1	1	1	1	1	1	6	6.3e-16	12429	08212015_011	125.79	98.319	1237000000	0	0	0	0	0	0	102000000	214000000	153930000	272050000	179990000	315020000			5698	729	4976	23413;23414;23415;23416;23417;23418	25925;25926;25927;25928;25929;25930;25931	25929
SGDVTQVDAELDSGDEAMIR	Phospho (STY)	2186.9	0.903873	730	G5EAZ7	Uncharacterized protein	yes	1	0							1	1	1	1		1	5	1.1e-14	15609	08212015_011	136.77	104.87	13609000	0	0	0	0	0	0	2211200	4337800	1792700	2816800	0	2450800			6007	730	5241	24653;24654;24655;24656;24657	27299;27300;27301;27302;27303	27301
AEDDANDLSLGVMPHGSLSSQDR	Phospho (STY)	2493.05	0.0479111	731	G5EB00	Uncharacterized protein	yes	1	0							2		2	1	1	1	7	4.82e-05	15282	08212015_013	76.573	51.905	16917000	0	0	0	0	0	0	4833100	0	5864000	3558400	1796600	865160			140	731	118	559;560;561;562;563;564;565	622;623;624;625;626;627;628	628
SEAGTPPLGVSQGYR	Phospho (STY)	1597.71	0.713751	733	G5EB05	Uncharacterized protein	yes	1	0			1		1		1	1	1	1	1	1	8	6.55e-08	8754	08212015_013	132.4	97.482	31323000	0	0	3196400	0	1430700	0	3197100	5338500	4389700	5025600	3815800	4929700			5942	733	5187	24366;24367;24368;24369;24370;24371;24372;24373	26979;26980;26981;26982;26983;26984;26985;26986;26987	26985
SEAGTPPLGVSQGYR	2 Phospho (STY)	1677.68	0.680082	733	G5EB05	Uncharacterized protein	yes	2	0							1	1	1	1	1	1	6	7.82e-05	9344	08212015_012	99.846	72.266	28602000	0	0	0	0	0	0	4635300	7717500	3229000	4926000	3454900	4639300			5943	733	5187	24374;24375;24376;24377;24378;24379	26988;26989;26990;26991;26992;26993	26992
LSDVVEHDSNSPAKSPKSI	2 Phospho (STY)	2168.94	0.939209	733	G5EB05	Uncharacterized protein	yes	2	2								1	1	1	1	1	5	8.08e-05	6029	08212015_012	95.9	63.148	6324300	0	0	0	0	0	0	0	2096900	1454400	1220600	1552300	0			4355	733	3827	18218;18219;18220;18221;18222	20190;20191;20192;20193;20194	20193
SPTCPGALEAIAAGQQR	Phospho (STY)	1805.81	0.813148	734	G5EB06	Uncharacterized protein	yes	1	0								1	1	1	1	1	5	3.33e-06	13973	08212015_011	106.86	88.031	5947400	0	0	0	0	0	0	0	2329500	451800	1612800	481440	1071900			6337	734	5517	25963;25964;25965;25966;25967	28720;28721;28722;28723;28724;28725	28723
KGETFNPSILR	Phospho (STY)	1340.65	0.648966	734	G5EB06	Uncharacterized protein	yes	1	1							1	1		1	1	1	5	0.0013727	13415	08212015_012	101.04	72.259	29632000	0	0	0	0	0	0	3014000	7214200	0	8496700	3714400	7192900			3745	734	3296	15678;15679;15680;15681;15682	17384;17385;17386;17387;17388	17387
SSLASLNTTDSR	Phospho (STY)	1330.58	0.576589	735	G5EB07	Uncharacterized protein	yes	1	0							1	1	1	1	1	1	6	0.00074212	5912	08212015_013	93.181	36.612	5222500	0	0	0	0	0	0	791460	1008700	858340	582690	1179200	802130			6445	735	5610	26433;26434;26435;26436;26437;26438	29237;29238;29239;29240;29241;29242	29242
MDPNPVIIDTNSSGR	Phospho (STY)	1694.73	0.7335	737	G5EB10	Uncharacterized protein	yes	1	0							1	1	1	1	1	1	6	2.19e-15	11860	08212015_008	152.66	123.49	20597000	0	0	0	0	0	0	3910100	3382300	3519400	3150900	4067800	2566600			4503	737	3956	18724;18725;18726;18727;18728;18729	20740;20741;20742;20743;20744;20745;20746;20747	20743
MDPNPVIIDTNSSGR	Oxidation (M);Phospho (STY)	1710.73	0.728415	737	G5EB10	Uncharacterized protein	yes	1	0							1	1	1	1	1		5	1.26e-30	9826	08212015_007	176.46	131.33	14022000	0	0	0	0	0	0	1591400	5468100	1842700	3236300	1883700	0			4502	737	3956	18719;18720;18721;18722;18723	20735;20736;20737;20738;20739	20736	183
DSIASSSLHPLQEESPVEPNRK	Phospho (STY)	2499.16	0.164262	744	G5EB26	Uncharacterized protein	yes	1	1					1		1	1	1	1	1	1	7	5.49e-16	9650	08212015_011	124.98	83.99	57810000	0	0	0	0	896940	0	7973300	12550000	8378500	7878100	9050900	11083000			1749	744	1530	7568;7569;7570;7571;7572;7573;7574	8412;8413;8414;8415;8416;8417;8418	8415
STSPTPSLQSFYTK	Phospho (STY)	1622.72	0.722919	752	G5EB41	Uncharacterized protein	yes	1	0							1	1	1	1	1	1	6	0.00023845	15765	08212015_013	99.915	76.93	22783000	0	0	0	0	0	0	4828400	4558600	2752100	2178700	3598100	4867000			6570	752	5719	26920;26921;26922;26923;26924;26925	29771;29772;29773;29774;29775;29776;29777;29778;29779	29779
SSNPTHSPRDEPSDSADEITGK	Phospho (STY)	2406	0.997256	754	G5EB50	Uncharacterized protein	yes	1	1							1	1		1	1	1	5	1.89e-15	4116	08212015_013	124.98	93.839	22140000	0	0	0	0	0	0	3452300	5089700	0	2638300	5117500	5842600			6456	754	5618	26490;26491;26492;26493;26494	29302;29303;29304;29305;29306;29307;29308	29308
SVSYSDSEPVR	Phospho (STY)	1304.53	0.528576	792	P0CY38	Uncharacterized protein	yes	1	0							1	1	1	1	1	1	6	8.39e-10	4891	08212015_013	142.39	105.45	35545000	0	0	0	0	0	0	4814300	7580500	5793900	3514200	7221400	6620800			6641	792	5777	27183;27184;27185;27186;27187;27188	30061;30062;30063;30064;30065;30066	30066
NVSPIPMGHPSR	Phospho (STY)	1370.62	0.61662	792	P0CY38	Uncharacterized protein	yes	1	0							1	1	1	1	1		5	0.0013157	6158	08212015_011	84.41	51.55	14891000	0	0	0	0	0	0	0	3293200	3742900	3674800	4180000	0			5119	792	4485	21193;21194;21195;21196;21197	23463;23464;23465;23466;23467	23466
SMGAAASGTVNTLR	Phospho (STY)	1414.63	0.627579	861	Q5AQI2	Uncharacterized protein	yes	1	0							1	1	1	1	1	1	6	0.0045286	9420	08212015_007	72.207	32.626	12290000	0	0	0	0	0	0	1544300	3364500	2119000	2046700	1413100	1802100			6224	861	5426	25497;25498;25499;25500;25501;25502	28200;28201;28202;28203;28204;28205	28201
FEDEDVFSDDEGK	Phospho (STY)	1610.57	0.566143	868	Q5AQN2	Uncharacterized protein	yes	1	0							1	1	1	1	1	1	6	1.3e-14	13113	08212015_011	152.94	114.54	24498000	0	0	0	0	0	0	2801000	5033700	2545900	6200400	3413700	4503000			2654	868	2319	11362;11363;11364;11365;11366;11367	12619;12620;12621;12622;12623;12624	12622
EGSMEQIVR	Phospho (STY)	1127.47	0.468224	876	Q5AR81	Uncharacterized protein	yes	1	0							1	1	1	1	1	1	6	3.08e-11	8311	08212015_011	134.75	85.288	19502000	0	0	0	0	0	0	3158400	3397400	3409600	2905800	3311800	3318600			2224	876	1944	9572;9573;9574;9575;9576;9577	10620;10621;10622;10623;10624;10625	10623
SFLSPDNDGSTGVVATR	Phospho (STY)	1801.79	0.788373	892	Q5ARJ8	Uncharacterized protein	yes	1	0							1	1		1	1	1	5	3.37e-08	14232	08212015_008	121.25	94.474	8720600	0	0	0	0	0	0	1634100	2189500	0	2264700	1026100	1606200			5993	892	5229	24594;24595;24596;24597;24598	27233;27234;27235;27236;27237;27238	27235
TPSGTTVDSEDYGIK	Phospho (STY)	1648.69	0.686927	902	Q5ARS7	Uncharacterized protein	yes	1	0							1	1	1	1	1	1	6	6.22e-41	8656	08212015_012	193.27	156.33	21873000	0	0	0	0	0	0	2907100	3679800	2865000	5334900	3620700	3465700			6961	902	6062	28638;28639;28640;28641;28642;28643	31660;31661;31662;31663;31664;31665	31664
YNSQESLILSR	2 Phospho (STY)	1468.6	0.60004	922	Q5AS91	Uncharacterized protein	yes	2	0							1	1	1	1		1	5	6.41e-05	12535	08212015_011	115.58	63.12	10057000	0	0	0	0	0	0	1173000	1607300	930550	3699500	0	2646600			7694	922	6730	31586;31587;31588;31589;31590	34883;34884;34885;34886;34887;34888	34886
SLDSDEQGGIFTSSSPTK	Phospho (STY)	1934.81	0.814647	927	Q5ASA7	Uncharacterized protein	yes	1	0								1	1	1	1	1	5	4.34e-22	12932	08212015_011	148.49	123.04	16848000	0	0	0	0	0	0	0	4164900	2411400	3294700	2929000	4047600			6153	927	5365	25271;25272;25273;25274;25275	27957;27958;27959;27960;27961;27962	27959
DSIASPVLSASDEDPR	Phospho (STY)	1737.75	0.745839	929	Q5ASC1	Uncharacterized protein	yes	1	0							2	1	1	1	2		7	5.26e-08	12929	08212015_008	126.04	90.229	39070000	0	0	0	0	0	0	11199000	0	15380000	2485300	10006000	0			1748	929	1529	7561;7562;7563;7564;7565;7566;7567	8405;8406;8407;8408;8409;8410;8411	8409
LSANEVGDADDDARSDR	Phospho (STY)	1884.75	0.748693	979	Q5ATZ3	Uncharacterized protein	yes	1	1							1	1		1	1	2	6	1.54e-22	4436	08212015_011	167.36	126.04	12728000	0	0	0	0	0	0	1666900	2733500	0	905560	2936200	4486000			4348	979	3821	18196;18197;18198;18199;18200;18201	20168;20169;20170;20171;20172;20173	20170
LFVANPDLSD	Phospho (STY)	1169.5	0.50057	979	Q5ATZ3	Uncharacterized protein	yes	1	0							1	1	1	1		2	6	5.64e-10	15818	08212015_013	134.3	111.74	32446000	0	0	0	0	0	0	6611600	8448500	714610	6637400	0	10034000			4134	979	3628	17388;17389;17390;17391;17392;17393	19277;19278;19279;19280;19281;19282	19282
SAGSQMSYVALLR	Phospho (STY)	1461.67	0.668715	979	Q5ATZ3	Uncharacterized protein	yes	1	0							1	1	1	1	1	1	6	0.0013411	21367	08212015_013	82.837	54.66	13157000	0	0	0	0	0	0	2238300	2907600	2147900	1286600	2375900	2200600			5850	979	5104	23994;23995;23996;23997;23998;23999	26559;26560;26561;26562;26563;26564;26565;26566;26567;26568	26568
KSDGAVDLGTTASLR	Phospho (STY)	1569.74	0.739966	1006	Q5AUF9	Uncharacterized protein	yes	1	1							1	1	1	1	1		5	0.00048608	9242	08212015_008	88.57	48.716	7482400	0	0	0	0	0	0	1870600	1708500	2045700	0	1857600	0			3903	1006	3433	16350;16351;16352;16353;16354	18124;18125;18126;18127;18128	18126
RVSAADGISPAPSSDLEAISAALAEEEER	Phospho (STY)	3020.4	0.397569	1012	Q5AUI2	Uncharacterized protein	yes	1	1							1	1	1	1	1		5	1.29e-06	23705	08212015_006	81.532	65.356	15083000	0	0	0	0	0	0	1304000	4216200	1361900	5770800	2429700	0			5813	1012	5070	23837;23838;23839;23840;23841	26382;26383;26384;26385;26386;26387;26388;26389	26382
SLSPAAVNEESR	Phospho (STY)	1338.58	0.581674	1044	Q5AVD1	Uncharacterized protein	yes	1	0							1	1	1	1	1	1	6	0.00019008	4709	08212015_006	110.64	82.06	153920000	0	0	0	0	0	0	23372000	34314000	28448000	19593000	26029000	22163000			6202	1044	5409	25430;25431;25432;25433;25434;25435	28132;28133;28134;28135;28136;28137;28138	28132
LQHQQLHSNSGSNDGRFPVTGVAR	Phospho (STY)	2684.26	0.256874	1049	Q5AVG6	Uncharacterized protein	yes	1	1				1			1	1	1	1	1		6	8.93e-06	6023	08212015_012	125.04	85.529	23180000	0	0	0	185050	0	0	2895000	6731900	4315600	5185500	3867000	0			4319	1049	3794	18096;18097;18098;18099;18100;18101	20061;20062;20063;20064;20065;20066	20065
KSSVSQGSGVPSTSPSAMLK	Oxidation (M);Phospho (STY)	2029.94	0.939136	1056	Q5AVK0	Uncharacterized protein	yes	1	1								1	1	1	1	1	5	0.00011357	4926	08212015_012	77.657	48.528	9606800	0	0	0	0	0	0	0	2528300	1825400	1729000	2036600	1487400			3930	1056	3455	16487;16488;16489;16490;16491	18271;18272;18273;18274;18275;18276	18274	285
ISQAETGQPIGDALRPHGSR	Phospho (STY)	2169.03	0.0327938	1063	Q5AVN0	Uncharacterized protein	yes	1	0				1			1	1	1	1	1	1	7	3.95e-05	8185	08212015_007	82.865	47.339	37032000	0	0	0	1164200	0	0	5732300	6178100	4666500	7290900	5097900	6902300			3569	1063	3143	14968;14969;14970;14971;14972;14973;14974	16581;16582;16583;16584;16585;16586;16587	16582
SNEQIGLGLGSPPLTASSPGADR	Phospho (STY)	2303.08	0.0794693	1063	Q5AVN0	Uncharacterized protein	yes	1	0							1	1		1	1	1	5	4.8e-12	17786	08212015_013	119.8	94.547	21012000	0	0	0	0	0	0	5821600	3999600	0	3480900	4366700	3342900			6240	1063	5438	25554;25555;25556;25557;25558	28260;28261;28262;28263;28264;28265	28265
SPVNSDDAASSQNLSLTGR	Phospho (STY)	1997.87	0.869142	1063	Q5AVN0	Uncharacterized protein	yes	1	0							1	1	1	1		1	5	2.49e-09	8636	08212015_011	114.71	85.749	7289000	0	0	0	0	0	0	1482900	1031600	1139600	2353500	0	1281300			6346	1063	5524	26004;26005;26006;26007;26008	28764;28765;28766;28767;28768;28769;28770	28767
DNSSPRPAPIDVTR	Phospho (STY)	1603.74	0.735549	1063	Q5AVN0	Uncharacterized protein	yes	1	0							1		1	1	1	1	5	0.00032348	5256	08212015_006	95.197	47.066	53539000	0	0	0	0	0	0	10078000	0	8121600	13239000	12259000	9842200			1556	1063	1357	6728;6729;6730;6731;6732	7463;7464;7465;7466;7467	7463
STSTGSQSEGQPQQVPYR	2 Phospho (STY)	2095.82	0.824908	1075	Q5AVV4	Uncharacterized protein	yes	2	0							1	1		1	1	1	5	5.27e-06	5290	08212015_011	100.44	83.697	35153000	0	0	0	0	0	0	4026500	10970000	0	6498800	6533500	7124600			6573	1075	5721	26932;26933;26934;26935;26936	29786;29787;29788;29789;29790	29788
STSTGSQSEGQPQQVPYR	Phospho (STY)	2015.86	0.858577	1075	Q5AVV4	Uncharacterized protein	yes	1	0							1		1	1	1	1	5	0.00013887	4859	08212015_007	87.062	66.623	8440700	0	0	0	0	0	0	947870	0	1473900	874940	2641300	2502700			6572	1075	5721	26927;26928;26929;26930;26931	29781;29782;29783;29784;29785	29782
KFEEDAPDLSSSTTDNPR	Phospho (STY)	2087.87	0.868473	1094	Q5AW26	Uncharacterized protein	yes	1	1				1			2	1	2	1	1	1	9	6.55e-56	7767	08212015_007	206.95	154.84	40677000	0	0	0	361720	0	0	7913300	11301000	6198900	3049500	5413600	6439100			3736	1094	3287	15629;15630;15631;15632;15633;15634;15635;15636;15637	17329;17330;17331;17332;17333;17334;17335;17336;17337;17338	17331
TLHSPVQFK	Phospho (STY)	1135.54	0.54271	1107	Q5AW73	Uncharacterized protein	yes	1	0							1	1	1	1	1	1	6	2.74e-12	5928	08212015_006	146.5	99.441	11316000	0	0	0	0	0	0	1946800	2028900	1705300	1878100	1542500	2214500			6883	1107	5997	28358;28359;28360;28361;28362;28363	31359;31360;31361;31362;31363;31364;31365;31366;31367	31359
SLTESPDLAAQDER	2 Phospho (STY)	1690.65	0.648841	1110	Q5AW90	Uncharacterized protein	yes	2	0			1			1	1	1	1	1	1	1	8	1.26e-09	6863	08212015_012	139.44	115.17	28644000	0	0	1188600	0	0	1045200	2795200	5165900	5250800	5405200	4393300	3399400			6209	1110	5414	25452;25453;25454;25455;25456;25457;25458;25459	28155;28156;28157;28158;28159;28160;28161;28162	28159
YKDSEEENTASSQGLR	Phospho (STY)	1892.78	0.77893	1169	Q5AXI3	Uncharacterized protein	yes	1	1							1	1	1	1	1	1	6	4.11e-05	3652	08212015_011	104.49	66.602	23697000	0	0	0	0	0	0	1242900	6183500	3095500	3849900	4634500	4690300			7675	1169	6712	31507;31508;31509;31510;31511;31512	34797;34798;34799;34800;34801;34802;34803	34801
DGSPDQGILVTTDVMLAR	Phospho (STY)	1966.91	0.907108	1178	Q5AXQ6	Uncharacterized protein	yes	1	0							1	2	1	1	1	1	7	3.35e-08	24043	08212015_013	125.77	70.643	1552500	0	0	0	0	0	0	510040	551580	0	0	490890	0			1139	1178	988	4807;4808;4809;4810;4811;4812;4813	5344;5345;5346;5347;5348;5349;5350	5350
AASPSLDLDK	Phospho (STY)	1095.48	0.48492	1183	Q5AXR8	Uncharacterized protein	yes	1	0							1	1	1	1	1	1	6	0.00012771	7622	08212015_007	106.79	82.554	170210000	0	0	0	0	0	0	30374000	24265000	26524000	38291000	32191000	18561000			57	1183	47	213;214;215;216;217;218	235;236;237;238;239;240	236
THVSASPVTGISASSATLR	Phospho (STY)	1920.93	0.93062	1186	Q5AXT7	Uncharacterized protein	yes	1	0							1	1	1	1	2	1	7	6.96e-15	10520	08212015_008	197.73	130.6	15528000	0	0	0	0	0	0	1920200	3500000	3146400	2891300	2483000	1587000			6834	1186	5951	27935;27936;27937;27938;27939;27940;27941	30889;30890;30891;30892;30893;30894;30895;30896	30891
MSPGLGGSNLPNIPTK	Phospho (STY)	1661.78	0.784808	1192	Q5AXW2	Uncharacterized protein	yes	1	0							1	1	1	1	1	1	6	5.52e-16	15118	08212015_007	148.38	121.04	26832000	0	0	0	0	0	0	5971000	4919800	4165200	3861200	4967400	2947300			4602	1192	4026	19026;19027;19028;19029;19030;19031	21065;21066;21067;21068;21069;21070	21066
MSPGLGGSNLPNIPTK	Oxidation (M);Phospho (STY)	1677.78	0.779722	1192	Q5AXW2	Uncharacterized protein	yes	1	0								1	1	1	1	1	5	3.78e-11	13403	08212015_007	145.19	103.37	14435000	0	0	0	0	0	0	0	2838500	2011300	2744100	2810300	4030800			4603	1192	4026	19032;19033;19034;19035;19036	21071;21072;21073;21074;21075;21076;21077;21078	21071	313
RGSTAVNIIQNPLQNVSR	Phospho (STY)	2046.04	0.0371509	1197	Q5AY26	Uncharacterized protein	yes	1	1							1	1		1	1	1	5	2.29e-07	17523	08212015_011	105.02	81.386	54505000	0	0	0	0	0	0	10984000	13327000	0	10985000	12437000	6770900			5579	1197	4880	22939;22940;22941;22942;22943	25409;25410;25411;25412;25413	25411
SPSPGQLSDPSLR	Phospho (STY)	1419.64	0.639524	1230	Q5AYL7	Uncharacterized protein	yes	1	0							2	2	2	2	2	1	11	2.79e-05	9078	08212015_012	118.55	64.31	23092000	0	0	0	0	0	0	1917000	5345900	3677700	4455700	3506200	4189500			6325	1230	5506	25907;25908;25909;25910;25911;25912;25913;25914;25915;25916;25917	28659;28660;28661;28662;28663;28664;28665;28666;28667;28668;28669;28670;28671	28670
VIQSAPLNQTFTGR	Phospho (STY)	1610.78	0.781771	1241	Q5AYS0	Uncharacterized protein	yes	1	0							1	1	1	1	1	1	6	4.26e-15	12737	08212015_008	156.13	120.09	38346000	0	0	0	0	0	0	5451200	3564000	10834000	4695800	6379800	7421200			7317	1241	6381	30054;30055;30056;30057;30058;30059	33239;33240;33241;33242;33243;33244;33245	33241
HVVNQSPTLGSTSHIHHVPATQTSNR	Phospho (STY)	2884.37	0.372966	1241	Q5AYS0	Uncharacterized protein	yes	1	0							1	1	1	1	1	1	6	0.00034045	3726	08212015_012	72.428	52.258	5692700	0	0	0	0	0	0	366130	1203800	1163600	1171800	538330	1249000			3339	1241	2931	14043;14044;14045;14046;14047;14048	15562;15563;15564;15565;15566;15567;15568;15569	15567
ILVENEPNVSYICSR	Phospho (STY)	1871.85	0.848864	1251	Q5AYX2	Uncharacterized protein	yes	1	0		1		1			1	1	1	1	1	2	9	1.1e-30	13259	08212015_006	177.44	125.46	242120000	0	0	0	0	0	0	28195000	8025900	33787000	73172000	39396000	59546000			3508	1251	3089	14745;14746;14747;14748;14749;14750;14751;14752;14753	16331;16332;16333;16334;16335;16336;16337;16338;16339;16340;16341	16332
SRSVEDDATDYDRPR	2 Phospho (STY)	1940.73	0.730279	1270	Q5AZD8	Uncharacterized protein	yes	2	1								1	1	1	1	1	5	1.97e-15	4618	08212015_013	154.66	113.36	25487000	0	0	0	0	0	0	0	12693000	1523800	3787000	2399300	5083800			6408	1270	5579	26298;26299;26300;26301;26302	29087;29088;29089;29090;29091	29091
GPEVSQTPHAEPTSEDQRPQSSSR	Phospho (STY)	2686.16	0.16203	1270	Q5AZD8	Uncharacterized protein	yes	1	0							1	1	1	1		1	5	3.73e-05	2532	08212015_007	76.533	64.085	48187000	0	0	0	0	0	0	4438100	13161000	6914900	11007000	0	12666000			3051	1270	2678	12909;12910;12911;12912;12913	14322;14323;14324;14325;14326	14323
ALEGWKEPQSPK	Phospho (STY)	1448.67	0.670095	1274	Q5AZE5	Uncharacterized protein	yes	1	1	1			1			1	1	1	1	1	1	8	1.06e-08	7430	08212015_012	135.69	98.511	25585000	882780	0	0	632770	0	0	1890900	5414900	3407800	5439200	3610800	4305600			349	1274	298	1443;1444;1445;1446;1447;1448;1449;1450	1614;1615;1616;1617;1618;1619;1620;1621;1622	1618
RPSQAHSPSLRPTDLSR	Phospho (STY)	1983.96	0.963986	1287	Q5AZK2	Uncharacterized protein	yes	1	0							2	1	1	2	1	2	9	3.88e-10	4672	08212015_012	221.85	180.47	113730000	0	0	0	0	0	0	12555000	22049000	18330000	16648000	27883000	16266000			5693	1287	4973	23389;23390;23391;23392;23393;23394;23395;23396;23397	25898;25899;25900;25901;25902;25903;25904;25905;25906	25904
RPSQAHSPSLRPTDLSR	2 Phospho (STY)	2063.93	0.930316	1287	Q5AZK2	Uncharacterized protein	yes	2	0							2	1	1		1	1	6	0.00033172	5239	08212015_008	84.159	62.88	186100000	0	0	0	0	0	0	38486000	58097000	29981000	0	23887000	35647000			5694	1287	4973	23398;23399;23400;23401;23402;23403	25907;25908;25909;25910;25911;25912	25910
VDVGDAFDASSPQSAGSQQR	Phospho (STY)	2100.88	0.874956	1292	Q5AZL8	Uncharacterized protein	yes	1	0							1	1		1	1	1	5	2.54e-15	10268	08212015_012	145.14	105.23	17823000	0	0	0	0	0	0	1760100	3899900	0	4569200	3197800	4395700			7226	1292	6301	29679;29680;29681;29682;29683	32819;32820;32821;32822;32823;32824	32823
NRASPDIDGQFAPSSQIER	Phospho (STY)	2166.97	0.969525	1330	Q5B049	Uncharacterized protein	yes	1	1			1					1	1	1	2	1	7	4.6e-09	10771	08212015_012	107.18	79.764	38745000	0	0	0	0	0	0	0	10820000	1848000	7824700	9779500	8472600			5010	1330	4391	20760;20761;20762;20763;20764;20765;20766	22993;22994;22995;22996;22997;22998;22999	22997
NSGGPISPTIMGPGSR	Phospho (STY)	1606.72	0.717456	1330	Q5B049	Uncharacterized protein	yes	1	0								1	1	1	1	1	5	1.14e-05	11622	08212015_013	103.28	41.719	22348000	0	0	0	0	0	0	0	2978400	5260000	6546400	4310200	3252800			5038	1330	4415	20873;20874;20875;20876;20877	23121;23122;23123;23124;23125;23126	23126
LITTGSPFDDQR	Phospho (STY)	1428.63	0.628625	1341	Q5B088	Uncharacterized protein	yes	1	0							1	1	1		1	1	5	0.0011025	12674	08212015_011	87.447	54.515	16785000	0	0	0	0	0	0	2300400	3264200	2617700	0	3959600	4643300			4205	1341	3691	17675;17676;17677;17678;17679	19602;19603;19604;19605;19606;19607	19606
KGNEEEHAPNSPQESEDALSR	Phospho (STY)	2403	0.99759	1351	Q5B0E2	Uncharacterized protein	yes	1	1							1	1	1	1	1	1	6	1.21e-07	3743	08212015_008	95.444	66.169	24971000	0	0	0	0	0	0	4739400	7655600	2789400	4507200	3563000	1716000			3751	1351	3302	15700;15701;15702;15703;15704;15705	17406;17407;17408;17409;17410;17411;17412	17408
VSSEQGELNATADAMAR	Phospho (STY)	1828.77	0.766257	1351	Q5B0E2	Uncharacterized protein	yes	1	0							1	1	1	1	1	1	6	0.000318	12720	08212015_008	86.189	56.556	10226000	0	0	0	0	0	0	1301000	967460	2045200	1652600	1606100	2653700			7470	1351	6524	30647;30648;30649;30650;30651;30652	33868;33869;33870;33871;33872;33873	33870
QIESIDFAGLSDDEQSK	Phospho (STY)	1960.83	0.830297	1416	Q5B193	Uncharacterized protein	yes	1	0							1	1	1		1	1	5	2.2e-05	18246	08212015_013	92.136	58.783	6746500	0	0	0	0	0	0	1216200	2040800	1414900	0	1045000	1029600			5262	1416	4618	21751;21752;21753;21754;21755	24077;24078;24079;24080;24081;24082	24082
YSSDGLTPCPTPVFSR	Phospho (STY)	1862.79	0.791015	1424	Q5B1C8	Uncharacterized protein	yes	1	0							2	2		2	1	2	9	4.68e-05	14327	08212015_011	99.747	74.792	101690000	0	0	0	0	0	0	16440000	32710000	0	21724000	761510	30052000			7721	1424	6755	31675;31676;31677;31678;31679;31680;31681;31682;31683	34977;34978;34979;34980;34981;34982;34983;34984;34985;34986;34987	34980
YSSDGLTPCPTPVFSR	2 Phospho (STY)	1942.76	0.757346	1424	Q5B1C8	Uncharacterized protein	yes	2	0							1	1		1	1	1	5	8.58e-05	13858	08212015_011	91.889	66.883	22960000	0	0	0	0	0	0	2385600	6201100	0	4899700	3173700	6300000			7720	1424	6755	31670;31671;31672;31673;31674	34972;34973;34974;34975;34976	34974
QPTPSQQDTGEDEDPTLK	Phospho (STY)	2064.85	0.852489	1432	Q5B1F5	Uncharacterized protein	yes	1	0	1							1	1	1	1	1	6	6.04e-34	4768	08212015_012	184.88	149.93	9884600	232630	0	0	0	0	0	0	2013400	1390100	2149600	2405700	1693200			5345	1432	4691	22091;22092;22093;22094;22095;22096	24488;24489;24490;24491;24492;24493;24494	24492
NAYDVTYPSSATISPSR	Phospho (STY)	1907.83	0.830237	1433	Q5B1F9	Uncharacterized protein	yes	1	0							1	1	1	1	1	1	6	4.33e-07	11221	08212015_013	116.35	85.028	7146400	0	0	0	0	0	0	0	2237000	814800	1213700	1741300	1139600			4699	1433	4107	19388;19389;19390;19391;19392;19393	21465;21466;21467;21468;21469;21470	21470
SIGAVNAIDR	Phospho (STY)	1094.51	0.512138	1445	Q5B1K1	Uncharacterized protein	yes	1	0							1	1	1	1	1	1	6	0.0018929	8340	08212015_006	77.644	44.452	44798000	0	0	0	0	0	0	5635000	7933700	8534900	10983000	6072900	5637900			6081	1445	5307	24947;24948;24949;24950;24951;24952	27617;27618;27619;27620;27621;27622	27617
ELPVVDEESDIEDSDQISK	Phospho (STY)	2225.95	0.946449	1445	Q5B1K1	Uncharacterized protein	yes	1	0							1	1	1	1	1		5	4.06e-06	16089	08212015_011	94.359	71.982	38104000	0	0	0	0	0	0	6842200	15441000	4909000	3282300	7629100	0			2355	1445	2063	10095;10096;10097;10098;10099	11213;11214;11215;11216;11217	11216
HRLSIGTLTK	Phospho (STY)	1204.63	0.632922	1464	Q5B1U1	Uncharacterized protein	yes	1	1							1	1		1	1	1	5	0.0016516	8679	08212015_011	176.6	112.94	1986300	0	0	0	0	0	0	0	0	0	901460	1084800	0			3304	1464	2901	13908;13909;13910;13911;13912	15413;15414;15415;15416;15417;15418	15415
VKSVSSEDLDSSVK	2 Phospho (STY)	1638.68	0.679078	1492	Q5B2M5	Uncharacterized protein	yes	2	1			1		1		1	1	1	1	1	1	8	5.52e-06	5628	08212015_011	122.53	85.529	18186000	0	0	716190	0	1153900	0	2383100	4044100	2483000	2596600	2378200	2431300			7329	1492	6393	30113;30114;30115;30116;30117;30118;30119;30120	33309;33310;33311;33312;33313;33314;33315;33316;33317	33313
ASFVPVEGGTPSSPVLGFR	Phospho (STY)	1982.95	0.950293	1492	Q5B2M5	Uncharacterized protein	yes	1	0	1				1		1	1	1	1		1	7	1.32e-14	21717	08212015_011	142.22	118.1	12749000	0	0	0	0	0	0	4088400	3686200	1288500	3685700	0	0			493	1492	422	2009;2010;2011;2012;2013;2014;2015	2250;2251;2252;2253;2254;2255;2256;2257	2253
SVSSEDLDSSVK	Phospho (STY)	1331.55	0.549371	1492	Q5B2M5	Uncharacterized protein	yes	1	0							1	1	1	1	1	1	6	0.00064722	5578	08212015_008	95.822	21.988	14854000	0	0	0	0	0	0	1839400	4079700	2156200	2507300	2040600	2230600			6637	1492	5773	27173;27174;27175;27176;27177;27178	30051;30052;30053;30054;30055;30056	30053
EIQPAPKSPTAAPAKPAETASK	Phospho (STY)	2269.14	0.135528	1492	Q5B2M5	Uncharacterized protein	yes	1	1							1	1	1		1	1	5	4e-11	2578	08212015_008	107.36	79.296	58370000	0	0	0	0	0	0	10084000	15665000	11544000	0	9760800	11316000			2275	1492	1990	9760;9761;9762;9763;9764	10834;10835;10836;10837;10838	10836
SGQDSADVVQTPGSISSQK	2 Phospho (STY)	2049.83	0.829325	1505	Q5B2S6	Uncharacterized protein	yes	2	0							1	1	1	1	1	1	6	6.73e-26	6000	08212015_012	163.67	117.1	9943500	0	0	0	0	0	0	1249300	2196100	1010800	2165300	1239900	2082100			6031	1505	5261	24750;24751;24752;24753;24754;24755	27405;27406;27407;27408;27409;27410	27409
VQVANSVGEPAPTTTAATTETAPR	Phospho (STY)	2448.15	0.153363	1529	Q5B392	Uncharacterized protein	yes	1	0							1	1	1	1	1		5	0.0020816	6937	08212015_011	56.335	37.982	10516000	0	0	0	0	0	0	2139000	2127500	2327200	2646700	1275200	0			7432	1529	6491	30525;30526;30527;30528;30529	33741;33742;33743;33744;33745	33744
TGPVEDVPAIVRESISK	Phospho (STY)	1875.93	0.934309	1529	Q5B392	Uncharacterized protein	yes	1	1							1	1	1	1		1	5	0.0029784	14216	08212015_011	81.017	59.747	3266400	0	0	0	0	0	0	0	1121000	953230	1192200	0	0			6811	1529	5930	27840;27841;27842;27843;27844	30790;30791;30792;30793;30794	30792
KVETPSAVSDDKVESVPESFEK	Phospho (STY)	2486.15	0.146546	1545	Q5B3F1	Uncharacterized protein	yes	1	2							1	2	1	2	1	1	8	3.32e-16	10733	08212015_012	131.65	105.29	27462000	0	0	0	0	0	0	3332500	7514600	1677500	7920300	2479700	4537800			3968	1545	3482	16694;16695;16696;16697;16698;16699;16700;16701	18498;18499;18500;18501;18502;18503;18504;18505	18503
EASLPPGSYGLHGHGVPTNDKFEK	Phospho (STY)	2616.2	0.200981	1545	Q5B3F1	Uncharacterized protein	yes	1	1								1	1	2	1	3	8	0.00126	8884	08212015_012	91.414	65.806	57887000	0	0	0	0	0	0	0	9725900	5379700	19891000	3614500	19276000			2062	1545	1805	8862;8863;8864;8865;8866;8867;8868;8869	9839;9840;9841;9842;9843;9844;9845;9846;9847;9848;9849	9844
DHPDGFALTPDPQEIANK	Phospho (STY)	2043.89	0.8939	1545	Q5B3F1	Uncharacterized protein	yes	1	0								1	1	1	1	1	5	0.00017061	14564	08212015_008	80.142	58.369	6283900	0	0	0	0	0	0	0	0	2491400	1906000	894060	992380			1185	1545	1027	5028;5029;5030;5031;5032	5587;5588;5589;5590;5591;5592	5588
RDSRPTVESPLK	Phospho (STY)	1463.71	0.713357	1545	Q5B3F1	Uncharacterized protein	yes	1	1							1	1	1		1	1	5	0.00047052	4807	08212015_008	161.02	68.228	13046000	0	0	0	0	0	0	2156300	2159900	2338700	0	2923400	3468100			5510	1545	4824	22684;22685;22686;22687;22688	25137;25138;25139;25140;25141	25139
HEDGADLLLYLANSPTPAR	Phospho (STY)	2131.99	0.993949	1560	Q5B3J9	Uncharacterized protein	yes	1	0							1	2	1	1	1	1	7	8.77e-05	22280	08212015_007	80.596	57.97	7517600	0	0	0	0	0	0	841760	1796200	1033700	1608200	1102800	1134900			3244	1560	2844	13633;13634;13635;13636;13637;13638;13639	15121;15122;15123;15124;15125;15126;15127	15122
VKSPSPVEGDEEAEADDENGESSKK	2 Phospho (STY)	2792.1	0.0950539	1562	Q5B3L2	Uncharacterized protein	yes	2	2							1	1	1	1	1	1	6	1.82e-23	3183	08212015_012	134.14	114.74	161370000	0	0	0	0	0	0	15832000	39249000	12391000	51807000	14826000	27262000			7328	1562	6392	30107;30108;30109;30110;30111;30112	33303;33304;33305;33306;33307;33308	33307
VATPAPELSSDASVK	Phospho (STY)	1550.72	0.722919	1587	Q5B3Z8	Uncharacterized protein	yes	1	0							1	1	1	1	1	1	6	0.00096496	7595	08212015_012	84.375	56.723	7156800	0	0	0	0	0	0	1061700	1364700	1295800	1469700	1162500	802390			7181	1587	6258	29481;29482;29483;29484;29485;29486	32592;32593;32594;32595;32596;32597;32598	32597
SNQDLDREEGELTDIEGAASAEQQPHSQK	Phospho (STY)	3261.41	0.405901	1591	Q5B425	Uncharacterized protein	yes	1	1							1	1	1	1	1	1	6	6.76e-44	13774	08212015_011	167.97	153.07	40252000	0	0	0	0	0	0	4023500	7529300	2716400	13085000	4171400	8726400			6251	1591	5448	25595;25596;25597;25598;25599;25600	28307;28308;28309;28310;28311;28312;28313	28311
SSPDLLETGTR	Phospho (STY)	1254.55	0.549312	1591	Q5B425	Uncharacterized protein	yes	1	0							1	1	1	1	1	1	6	0.0020415	8572	08212015_006	77.776	54.633	27270000	0	0	0	0	0	0	3316900	4314200	5485700	5566000	4528800	4058800			6465	1591	5624	26521;26522;26523;26524;26525;26526	29335;29336;29337;29338;29339;29340	29335
AGSEGDNRLPIGQSQSTR	Phospho (STY)	1951.87	0.874896	1591	Q5B425	Uncharacterized protein	yes	1	1							1	1	1	1	1		5	2.8e-11	5899	08212015_008	127.35	105.86	36183000	0	0	0	0	0	0	8432100	9493300	8693800	3877300	5686100	0			245	1591	208	1012;1013;1014;1015;1016	1121;1122;1123;1124;1125;1126	1124
EEPLPEDQSFNLQPSTNK	Phospho (STY)	2151.94	0.936159	1591	Q5B425	Uncharacterized protein	yes	1	0							1	1	1		1	1	5	5.75e-11	13495	08212015_006	123.84	97.876	12933000	0	0	0	0	0	0	2519400	3757300	0	0	2355100	4300900			2146	1591	1880	9215;9216;9217;9218;9219	10237;10238;10239;10240;10241;10242;10243	10237
KASISVDDQLDQSGNNTGAER	Phospho (STY)	2284	0.996862	1595	Q5B441	Uncharacterized protein	yes	1	1							1		1	1	1	1	5	4.44e-49	6948	08212015_012	199.57	171.41	22592000	0	0	0	0	0	0	3485800	0	4669900	7634800	2940500	3861400			3648	1595	3214	15249;15250;15251;15252;15253	16889;16890;16891;16892;16893	16892
SFSPLFISSPAK	Phospho (STY)	1359.65	0.647569	1615	Q5B4F9	Uncharacterized protein	yes	1	0							1	1	1	1	1	1	6	0.001717	20930	08212015_008	78.69	53.994	6378900	0	0	0	0	0	0	1318400	0	993170	1545400	1309900	1212000			5997	1615	5232	24615;24616;24617;24618;24619;24620	27256;27257;27258;27259;27260;27261;27262	27259
KKASLEDPIIEK	Phospho (STY)	1449.75	0.748011	1629	Q5B4L2	Uncharacterized protein	yes	1	2							1	2	1	1	1	1	7	2.18e-07	6303	08212015_013	285.63	181.21	8967800	0	0	0	0	0	0	1179600	993760	2152000	1537000	2104500	1001000			3786	1629	3331	15860;15861;15862;15863;15864;15865;15866	17574;17575;17576;17577;17578;17579;17580	17580
SVTPGGTPIPR	2 Phospho (STY)	1240.53	0.525419	1633	Q5B4N2	Uncharacterized protein	yes	2	0	1			1				1	1	1	1	1	7	0.0021373	5173	08212015_013	86.738	62.857	29943000	1786500	0	0	1476300	0	0	0	9632100	4944100	5523600	3783900	2797000			6645	1633	5781	27198;27199;27200;27201;27202;27203;27204	30076;30077;30078;30079;30080;30081;30082	30080
SPGESAGPLDIR	Phospho (STY)	1277.57	0.565296	1670	Q5B566	Uncharacterized protein	yes	1	0							1	1	1	1	1	1	6	0.00072289	12201	08212015_012	93.716	60.399	26231000	0	0	0	0	0	0	5208700	3227800	4895400	5424700	3729800	3745000			6286	1670	5475	25746;25747;25748;25749;25750;25751	28484;28485;28486;28487;28488;28489	28488
EAEGIVDLATLDDDDHNESPPR	Phospho (STY)	2487.04	0.0438716	1670	Q5B566	Uncharacterized protein	yes	1	0							1	1	1		1	1	5	1.66e-05	18663	08212015_011	79.332	57.983	16365000	0	0	0	0	0	0	2879700	5424000	2431000	0	3182500	2448200			2027	1670	1775	8742;8743;8744;8745;8746	9708;9709;9710;9711;9712;9713	9711
SPSPVHVSGLTSINESTTETGR	Phospho (STY)	2335.07	0.0692985	1671	Q5B568	Uncharacterized protein	yes	1	0							1		1	1	1	1	5	5.77e-16	11800	08212015_013	123.12	77.482	24101000	0	0	0	0	0	0	4566900	0	5286600	5690500	5300200	3257300			6328	1671	5509	25927;25928;25929;25930;25931	28681;28682;28683;28684;28685	28685
VTGQQSPSPSLRPEDR	Phospho (STY)	1832.84	0.841805	1679	Q5B5B3	Uncharacterized protein	yes	1	0							1	1	1	1	2	1	7	1.72e-05	3898	08212015_013	140.49	57.896	21432000	0	0	0	0	0	0	5028100	3762700	2625600	2400800	5569000	2045500			7495	1679	6545	30745;30746;30747;30748;30749;30750;30751	33971;33972;33973;33974;33975;33976;33977	33977
SSGTILEDGENPTQSSFR	Phospho (STY)	2003.85	0.847344	1679	Q5B5B3	Uncharacterized protein	yes	1	0							1	1	1	1	1	1	6	4.32e-14	13803	08212015_011	136.59	102.83	35403000	0	0	0	0	0	0	3862100	6235200	4607300	8740600	5158200	6799900			6437	1679	5602	26411;26412;26413;26414;26415;26416	29210;29211;29212;29213;29214;29215;29216	29214
KSSPMFDAVPASTTSHR	Oxidation (M);Phospho (STY)	1913.83	0.834277	1679	Q5B5B3	Uncharacterized protein	yes	1	1							1	1		1	1	1	5	9.21e-05	5031	08212015_013	144.4	102.37	23103000	0	0	0	0	0	0	4032400	7175900	0	5356100	2921700	3617100			3927	1679	3453	16472;16473;16474;16475;16476	18254;18255;18256;18257;18258	18258	433
SLSDGNLLK	Phospho (STY)	1025.48	0.479441	1679	Q5B5B3	Uncharacterized protein	yes	1	0							1	1		1	1	1	5	0.0014773	11970	08212015_012	78.548	24.289	17223000	0	0	0	0	0	0	3158400	3643200	0	2804400	2883100	4734000			6196	1679	5404	25409;25410;25411;25412;25413	28110;28111;28112;28113;28114	28113
SRQSPAQDTPAELNQNNSNNDR	Phospho (STY)	2535.07	0.073549	1709	Q5B5R8	Uncharacterized protein	yes	1	1							1	1	1	1	1	1	6	1.22e-11	4098	08212015_011	115.99	82.327	15133000	0	0	0	0	0	0	2802900	3044600	2363600	2622800	2790100	1509100			6404	1709	5575	26287;26288;26289;26290;26291;26292	29076;29077;29078;29079;29080;29081	29079
SPLSKPAEAPNTPR	2 Phospho (STY)	1623.71	0.705902	1709	Q5B5R8	Uncharacterized protein	yes	2	0							1	1	1	1	1	1	6	3.45e-06	3594	08212015_013	123.6	95.929	7351200	0	0	0	0	0	0	1197800	1781000	819690	1151200	867060	1534600			6302	1709	5488	25811;25812;25813;25814;25815;25816	28554;28555;28556;28557;28558;28559	28559
LDEPESQKSPAATTLK	Phospho (STY)	1793.84	0.844825	1709	Q5B5R8	Uncharacterized protein	yes	1	1							1	1	1	1		1	5	3.71e-09	4553	08212015_007	221.68	179.69	9092200	0	0	0	0	0	0	1939200	2297900	1566900	2515200	0	772920			4056	1709	3559	17083;17084;17085;17086;17087	18936;18937;18938;18939;18940	18937
AAEDEPDRENVPPADHSPGR	Phospho (STY)	2237.93	0.933868	1709	Q5B5R8	Uncharacterized protein	yes	1	1							1	1	1	1	1		5	1.65e-06	2435	08212015_011	92.416	64.997	1044000	0	0	0	0	0	0	241600	412640	0	178560	211190	0			18	1709	13	62;63;64;65;66	66;67;68;69;70	69
PSDSEMDLDPGIAAK	Phospho (STY)	1624.67	0.669169	1722	Q5B5Z3	Uncharacterized protein	yes	1	0							1	1	1	1	1	1	6	1.4e-07	12310	08212015_006	127.53	91.906	27107000	0	0	0	0	0	0	4150100	6095300	5821100	3470400	4079000	3491200			5152	1722	4513	21317;21318;21319;21320;21321;21322	23606;23607;23608;23609;23610;23611	23606
ASTTSVSHSRDPSPLPPAR	3 Phospho (STY)	2201.89	0.890893	1786	Q5B716	Uncharacterized protein	yes	3	1								1	1	1	1	1	5	0.00017019	3983	08212015_013	85.76	59.631	12773000	0	0	0	0	0	0	0	4519800	1942600	2622000	1615100	2073200			541	1786	458	2203;2204;2205;2206;2207	2460;2461;2462;2463;2464	2464
VHSLDGETVGIYK	Phospho (STY)	1496.69	0.691225	1803	Q5B798	Uncharacterized protein	yes	1	0							1	1	1	1	1	1	6	1.8e-14	10299	08212015_013	149.6	111.99	19757000	0	0	0	0	0	0	1987100	4201900	3314400	3958600	3800500	2494700			7300	1803	6367	29979;29980;29981;29982;29983;29984	33154;33155;33156;33157;33158;33159	33159
FSTSTSDGASDGVIVTK	Phospho (STY)	1750.77	0.76624	1841	Q5B8E0	Uncharacterized protein	yes	1	0							2	1	1		1	1	6	0.00031279	8417	08212015_013	89.604	57.595	9226900	0	0	0	0	0	0	2029000	1935100	1399300	0	2027300	1836100			2753	1841	2410	11742;11743;11744;11745;11746;11747	13037;13038;13039;13040;13041;13042;13043;13044	13044
AAAGPVSEPSDGEAETEHR	Phospho (STY)	1988.81	0.811293	1841	Q5B8E0	Uncharacterized protein	yes	1	0							1	1	1	1		1	5	1.37e-06	3818	08212015_013	96.435	78.054	22826000	0	0	0	0	0	0	3540200	7973000	4606800	3310400	0	3395400			1	1841	1	6;7;8;9;10	6;7;8;9;10	10
KSPDSPFSTNSLNEK	2 Phospho (STY)	1809.72	0.72234	1855	Q5B8I5	Uncharacterized protein	yes	2	1				1	1		1	1	1	1	1	1	8	7.66e-41	8089	08212015_011	197.15	126.11	31017000	0	0	0	0	0	0	2714300	8034600	4310900	5240400	4651200	6065200			3913	1855	3441	16378;16379;16380;16381;16382;16383;16384;16385	18152;18153;18154;18155;18156;18157;18158;18159	18155
SPDSPFSTNSLNEK	Phospho (STY)	1601.66	0.661047	1855	Q5B8I5	Uncharacterized protein	yes	1	0							1	1		1	1	1	5	4.21e-05	10486	08212015_012	115.53	66.378	12966000	0	0	0	0	0	0	2871800	3317800	0	2340800	2105300	2330200			6273	1855	5465	25689;25690;25691;25692;25693	28418;28419;28420;28421;28422	28421
GPPSLEELVAKPTSR	Phospho (STY)	1659.82	0.823302	1855	Q5B8I5	Uncharacterized protein	yes	1	0							1		1	1	1	1	5	0.00013157	15883	08212015_007	91.547	70.89	4313700	0	0	0	0	0	0	1043500	0	1088400	903900	0	1278000			3063	1855	2690	12943;12944;12945;12946;12947	14362;14363;14364;14365;14366	14363
EFTFSDNDDATVR	Phospho (STY)	1595.61	0.614097	1855	Q5B8I5	Uncharacterized protein	yes	1	0							1	1		1	1	1	5	0.00020062	13495	08212015_012	108.96	88.373	5246800	0	0	0	0	0	0	961030	878990	0	1352300	732690	1321800			2181	1855	1911	9370;9371;9372;9373;9374	10404;10405;10406;10407;10408;10409;10410	10409
RDSSASLVAGVEEK	Phospho (STY)	1526.7	0.697767	1856	Q5B8I8	Uncharacterized protein	yes	1	1							1	1	1	1		1	5	0.00017785	8196	08212015_011	103.45	52.42	7853100	0	0	0	0	0	0	1576800	1216100	1586200	1394500	0	2079600			5511	1856	4825	22689;22690;22691;22692;22693	25142;25143;25144;25145;25146;25147	25145
VPSFQDILQGR	Phospho (STY)	1338.63	0.633316	1867	Q5B8L8	Uncharacterized protein	yes	1	0							2	2	2	2	1	2	11	0.00010429	22423	08212015_011	115.09	85.558	51439000	0	0	0	0	0	0	8293100	13622000	8812600	9853200	1705800	9153100			7404	1867	6464	30399;30400;30401;30402;30403;30404;30405;30406;30407;30408;30409	33609;33610;33611;33612;33613;33614;33615;33616;33617;33618;33619	33615
SEHYDSDEEQDDVVTR	Phospho (STY)	2002.74	0.742939	1890	Q5B8X5	Uncharacterized protein	yes	1	0							1	1	1	1	1	1	6	4.93e-12	4546	08212015_013	146.34	121.19	19252000	0	0	0	0	0	0	1468600	2992400	1261600	1976300	1998700	9554200			5954	1890	5198	24418;24419;24420;24421;24422;24423	27037;27038;27039;27040;27041;27042	27042
ATQEELLEFSFDEERPIPSASPVASPTK	Phospho (STY)	3154.47	0.474756	1890	Q5B8X5	Uncharacterized protein	yes	1	0							1		1	1	1	1	5	1.8e-06	22122	08212015_013	78.736	57.257	16505000	0	0	0	0	0	0	1851000	0	1947200	3677300	1628800	7400900			576	1890	488	2374;2375;2376;2377;2378	2644;2645;2646;2647;2648	2648
VTSPQAAYGSPHASTSPR	Phospho (STY)	1892.84	0.841805	1956	Q5BAD8	Uncharacterized protein	yes	1	0							1	1	2	2	1	1	8	7.52e-18	3758	08212015_006	252.16	217.08	30594000	0	0	0	0	0	0	8157400	4932900	4429000	6593300	3853500	2627400			7508	1956	6556	30799;30800;30801;30802;30803;30804;30805;30806	34027;34028;34029;34030;34031;34032;34033;34034	34027
SDTPTGGIDYIYLK	Phospho (STY)	1621.73	0.72767	1960	Q5BAF0	Uncharacterized protein	yes	1	0							1	1	1	1	1	1	6	0.00057762	19890	08212015_011	98.508	58.546	8459200	0	0	0	0	0	0	813230	2323700	995240	2023800	1083900	1219300			5940	1960	5185	24355;24356;24357;24358;24359;24360	26968;26969;26970;26971;26972;26973	26971
SATPRPESTGIPENTPGEGAGQAEGTASAAPEK	Phospho (STY)	3244.45	0.452123	1960	Q5BAF0	Uncharacterized protein	yes	1	0								1	1	1	1	1	5	1.78e-05	6385	08212015_012	75.114	50.13	18127000	0	0	0	0	0	0	0	4259600	3871500	2957400	4661900	2376400			5890	1960	5140	24158;24159;24160;24161;24162	26749;26750;26751;26752;26753;26754;26755	26752
DRPPLSLGTDLTDSDLR	Phospho (STY)	1949.91	0.90955	1997	Q5BB33	Uncharacterized protein	yes	1	0							1	1	1	1	1	1	6	0.00072521	17581	08212015_013	78.249	35.57	17142000	0	0	0	0	0	0	1450300	4758400	2031200	3181800	2072100	3648200			1701	1997	1486	7383;7384;7385;7386;7387;7388	8212;8213;8214;8215;8216;8217;8218	8218
RPVSTANIAQASTPSQAPGSSSIEGGVSR	Phospho (STY)	2891.38	0.377442	2044	Q5BBL0	Uncharacterized protein	yes	1	0					1		1	1	1	1	1	1	7	3.34e-15	8129	08212015_011	108.69	90.954	17715000	0	0	0	0	1081000	0	2611300	2548800	2795400	2600500	3627700	2450600			5707	2044	4982	23442;23443;23444;23445;23446;23447;23448	25956;25957;25958;25959;25960;25961;25962;25963	25960
TASLTNLASGQDGLR	Phospho (STY)	1582.74	0.735215	2044	Q5BBL0	Uncharacterized protein	yes	1	0							1	1	1	1	1	1	6	9.69e-08	13395	08212015_012	129.43	109.17	53237000	0	0	0	0	0	0	7635400	9303700	9715500	12403000	7847700	6331200			6700	2044	5831	27441;27442;27443;27444;27445;27446	30338;30339;30340;30341;30342;30343;30344;30345	30344
LLSTSDDAAHGTSTHGADDHVEDR	Phospho (STY)	2586.06	0.0619813	2044	Q5BBL0	Uncharacterized protein	yes	1	0							1	1		1	1	1	5	1.62e-05	3548	08212015_013	123.58	77.636	54739000	0	0	0	0	0	0	5649000	20269000	0	13286000	4507200	11027000			4256	2044	3738	17842;17843;17844;17845;17846	19782;19783;19784;19785;19786	19786
SAPVTPVASPPR	2 Phospho (STY)	1337.58	0.578183	2044	Q5BBL0	Uncharacterized protein	yes	2	0								1	1	1	1	1	5	0.00074336	4556	08212015_007	102.03	81.821	9599000	0	0	0	0	0	0	0	2277000	1922100	1689000	1637400	2073400			5869	2044	5121	24060;24061;24062;24063;24064	26640;26641;26642;26643;26644	26640
LSPISDAGYSETSMR	Phospho (STY)	1692.71	0.706617	2079	Q5BBY2	Uncharacterized protein	yes	1	0	1	1	1	1	1	1							6	0.0034056	8396	08212015_016	84.436	43.114	3167000	0	3167000	0	0	0	0	0	0	0	0	0	0			4380	2079	3848	18298;18299;18300;18301;18302;18303	20276;20277;20278;20279;20280;20281	20276
VVLNKDSRDEGIVLADGSISSQK	Phospho (STY)	2509.24	0.242512	2079	Q5BBY2	Uncharacterized protein	yes	1	2					1	1	1	1	1	1	1	1	8	1.63e-07	11766	08212015_011	92.136	76.59	59649000	0	0	0	0	4400100	2832800	8056300	9117200	8264300	14355000	7593400	5029600			7546	2079	6590	31009;31010;31011;31012;31013;31014;31015;31016	34254;34255;34256;34257;34258;34259;34260;34261;34262;34263;34264	34257
QQHNVSSSPDATSFPR	Phospho (STY)	1836.78	0.779205	2079	Q5BBY2	Uncharacterized protein	yes	1	0							1	1	1	1	1	1	6	5.67e-12	5578	08212015_011	146.15	109.94	20300000	0	0	0	0	0	0	2112200	4644000	2459700	3513100	2409100	5162000			5353	2079	4699	22135;22136;22137;22138;22139;22140	24535;24536;24537;24538;24539;24540	24538
SLGQLNQHSPTSR	Phospho (STY)	1503.68	0.68312	2079	Q5BBY2	Uncharacterized protein	yes	1	0								1	1	1	1	1	5	0.00010483	4969	08212015_008	114.28	81.798	12657000	0	0	0	0	0	0	0	2322300	2508100	2177600	3584100	2065300			6166	2079	5378	25318;25319;25320;25321;25322	28011;28012;28013;28014;28015	28012
SRPIIMKPTPQSVAHSPR	Phospho (STY)	2081.06	0.0605289	2085	Q5BC28	Uncharacterized protein	yes	1	0							2	1	1	1	1	1	7	1.88e-06	4783	08212015_013	145.28	115.85	16964000	0	0	0	0	0	0	4767700	2254900	2026200	4570800	645750	2698900			6399	2085	5570	26269;26270;26271;26272;26273;26274;26275	29056;29057;29058;29059;29060;29061;29062;29063	29063
TSTPTPTPPSNTTLK	2 Phospho (STY)	1701.73	0.726363	2085	Q5BC28	Uncharacterized protein	yes	2	0							1	1	1	1	1	1	6	2.81e-15	5108	08212015_008	153.68	115.83	62607000	0	0	0	0	0	0	10383000	17725000	8107400	10017000	6440700	9934500			7063	2085	6150	29084;29085;29086;29087;29088;29089	32146;32147;32148;32149;32150;32151	32148
GFSPSQISSSYR	Phospho (STY)	1394.59	0.58676	2085	Q5BC28	Uncharacterized protein	yes	1	0							1	1	1	1	1	1	6	0.0013412	13366	08212015_011	84.046	51.129	30492000	0	0	0	0	0	0	4707800	6040900	3640500	6258500	4256500	5587700			2886	2085	2532	12256;12257;12258;12259;12260;12261	13607;13608;13609;13610;13611;13612	13610
GGSVYEEDLHSSASR	Phospho (STY)	1672.67	0.673009	2087	Q5BC50	Uncharacterized protein	yes	1	0							1	1	1	1	1	1	6	1.2e-30	6723	08212015_011	176.44	134.45	23322000	0	0	0	0	0	0	3703600	5669400	2167000	5944700	3118600	2719200			2914	2087	2557	12376;12377;12378;12379;12380;12381	13740;13741;13742;13743;13744;13745	13743
KTEEDLPPPYTP	Phospho (STY)	1465.64	0.637792	2097	Q5BCC9	Uncharacterized protein	yes	1	1							2	2	2	2	2	2	12	2.34e-29	9388	08212015_008	180.3	139.67	18349000	0	0	0	0	0	0	930170	3401100	2267200	4441400	2151400	5157600			3940	2097	3460	16532;16533;16534;16535;16536;16537;16538;16539;16540;16541;16542;16543	18320;18321;18322;18323;18324;18325;18326;18327;18328;18329;18330;18331	18324
QNTIVNSAFPNSSPR	Phospho (STY)	1710.77	0.772663	2097	Q5BCC9	Uncharacterized protein	yes	1	0								1	1	1	1	1	5	7.94e-32	11897	08212015_008	188.56	152.43	33578000	0	0	0	0	0	0	0	9127600	5068300	6974200	4637400	7770200			5326	2097	4674	21989;21990;21991;21992;21993	24361;24362;24363;24364;24365;24366	24363
AHEPSIIVTTIDPDAPADSTSLKR	Phospho (STY)	2613.27	0.268727	2106	Q5BCG8	Uncharacterized protein	yes	1	1							1	1	1	1	1	1	6	4.46e-20	15048	08212015_013	135.03	104.44	41875000	0	0	0	0	0	0	6990500	9684100	6294600	8338700	5443800	5123100			263	2106	223	1071;1072;1073;1074;1075;1076	1184;1185;1186;1187;1188;1189;1190;1191	1190
SRPGSSSAVESGDKDVFGVLK	Phospho (STY)	2201.04	0.0365418	2106	Q5BCG8	Uncharacterized protein	yes	1	1							1	1	1	1	1	1	6	5.81e-16	14684	08212015_011	129.74	94.112	60278000	0	0	0	0	0	0	13909000	9672000	8071400	10426000	5887100	12312000			6396	2106	5569	26256;26257;26258;26259;26260;26261	29042;29043;29044;29045;29046;29047	29045
KDFEDDSADEAGDNVSTLGSPR	Phospho (STY)	2403.97	0.970372	2113	Q5BCL2	Uncharacterized protein	yes	1	1							1	2		2	1	2	8	2.5e-19	9010	08212015_013	143.01	118.6	170990000	0	0	0	0	0	0	5291400	51771000	0	63224000	9591700	41108000			3670	2113	3234	15328;15329;15330;15331;15332;15333;15334;15335	16981;16982;16983;16984;16985;16986;16987;16988;16989;16990;16991	16991
DFEDDSADEAGDNVSTLGSPR	Phospho (STY)	2275.88	0.875409	2113	Q5BCL2	Uncharacterized protein	yes	1	0								1	1	1	1	1	5	7.45e-11	11539	08212015_011	107.78	79.032	20238000	0	0	0	0	0	0	0	5899100	1882900	4658200	2005800	5791500			1009	2113	872	4200;4201;4202;4203;4204	4665;4666;4667;4668;4669;4670;4671	4668
KDFEDDSADEAGDNVSTLGSPR	2 Phospho (STY)	2483.94	0.936703	2113	Q5BCL2	Uncharacterized protein	yes	2	1							1	1	1	1	1		5	8.98e-11	9445	08212015_007	109.59	87.537	21951000	0	0	0	0	0	0	2789400	9398200	3032600	3561000	3170100	0			3669	2113	3234	15323;15324;15325;15326;15327	16974;16975;16976;16977;16978;16979;16980	16975
RDSVAGSEQAALSQLHDK	Phospho (STY)	1990.91	0.910947	2119	Q5BCN3	Uncharacterized protein	yes	1	1							1	1	1	1	1	1	6	7.68e-26	10397	08212015_012	163.45	97.39	141980000	0	0	0	0	0	0	15838000	35507000	29214000	17002000	25095000	19326000			5516	2119	4829	22702;22703;22704;22705;22706;22707	25156;25157;25158;25159;25160;25161;25162	25161
GSLPNESPKEQQGPPR	Phospho (STY)	1799.82	0.820341	2119	Q5BCN3	Uncharacterized protein	yes	1	1							1	1	1	1	1		5	0.0084373	3278	08212015_008	89.46	60.389	5159900	0	0	0	0	0	0	1171500	1574700	1270300	661930	481430	0			3118	2119	2732	13146;13147;13148;13149;13150	14580;14581;14582;14583;14584	14582
KVDSAIGGLSISPK	Phospho (STY)	1450.74	0.74326	2177	Q5BDK2	Uncharacterized protein	yes	1	1							1	1	1	1	1	1	6	3.93e-05	12621	08212015_012	115.91	76.326	47529000	0	0	0	0	0	0	4533300	9670000	5478700	10343000	3949400	13554000			3963	2177	3479	16669;16670;16671;16672;16673;16674	18466;18467;18468;18469;18470;18471	18470
GEIFTDDEEDYDR	Phospho (STY)	1682.6	0.598506	2179	Q5BDL1	Uncharacterized protein	yes	1	0							1	1	1	1	1	1	6	0.00034516	13379	08212015_012	111.34	85.815	33044000	0	0	0	0	0	0	3613200	6934900	4225500	8394200	3968200	5908200			2857	2179	2505	12139;12140;12141;12142;12143;12144	13475;13476;13477;13478;13479;13480;13481	13480
ELDSADDEDRYDR	Phospho (STY)	1677.62	0.615553	2179	Q5BDL1	Uncharacterized protein	yes	1	1								1	1	1	1	1	5	3.67e-39	4250	08212015_013	191.63	121.5	93754000	0	0	0	0	0	0	0	31204000	6705300	24191000	8119200	23534000			2322	2179	2033	9951;9952;9953;9954;9955	11054;11055;11056;11057;11058	11058
SVSDYINK	Phospho (STY)	1004.42	0.421592	2204	Q5BDY1	Uncharacterized protein	yes	1	0							1	1	1	1	1	1	6	0.00067707	6267	08212015_012	87.258	52.434	6215300	0	0	0	0	0	0	842240	1111200	639330	1627100	838200	1157200			6627	2204	5765	27129;27130;27131;27132;27133;27134	30004;30005;30006;30007;30008;30009	30008
RKPLPASSPVIAAR	Phospho (STY)	1541.84	0.844312	2213	Q5BE17	Uncharacterized protein	yes	1	1							1	1	1	1	1	1	6	5.41e-06	4557	08212015_013	204.56	148.78	9875700	0	0	0	0	0	0	1497600	2181500	2183500	1002200	1865200	1145700			5604	2213	4902	23039;23040;23041;23042;23043;23044	25519;25520;25521;25522;25523;25524	25524
KSPEPASAPVSEKPTFEFK	Phospho (STY)	2155.02	0.0238519	2231	Q5BEB4	Uncharacterized protein	yes	1	1							1	1	1	1	1	1	6	2.32e-11	11170	08212015_011	120.11	92.489	50642000	0	0	0	0	0	0	9461700	10490000	7355500	7124800	6082900	10127000			3915	2231	3442	16389;16390;16391;16392;16393;16394	18163;18164;18165;18166;18167;18168;18169	18166
SPEPASAPVSEKPTFEFK	Phospho (STY)	2026.93	0.928889	2231	Q5BEB4	Uncharacterized protein	yes	1	0							1	1	1	1		1	5	0.0057553	13227	08212015_013	55.209	26.533	7261300	0	0	0	0	0	0	3421300	1481500	1075100	0	0	1283400			6278	2231	5469	25715;25716;25717;25718;25719	28447;28448;28449;28450;28451;28452;28453;28454;28455	28454
GGAPQLILVDESDGQQEVR	Phospho (STY)	2089.97	0.968128	2233	Q5BEC4	Uncharacterized protein	yes	1	0							1	1	1		1	1	5	4.07e-19	17301	08212015_007	149.8	104.09	20289000	0	0	0	0	0	0	569240	7300500	4675700	0	2640000	5103800			2890	2233	2536	12275;12276;12277;12278;12279	13631;13632;13633;13634;13635;13636	13632
GLKPHNDESLELAPATQDSDSDMK	Phospho (STY)	2677.16	0.157856	2233	Q5BEC4	Uncharacterized protein	yes	1	0							1	1	1	1	1		5	2.44e-12	8951	08212015_012	112.56	85.024	22898000	0	0	0	0	0	0	2406800	6586400	2885000	6789100	4231100	0			2985	2233	2624	12684;12685;12686;12687;12688	14078;14079;14080;14081;14082;14083;14084	14084
AVEEPQITEQEPTSPSPEKPR	Phospho (STY)	2428.12	0.115914	2237	Q5BED1	Uncharacterized protein	yes	1	0	1						1	1	1	2	1	2	9	0.0005988	6764	08212015_011	64.705	52.257	22204000	904380	0	0	0	0	0	3507500	2552600	3168800	5500800	3431300	3138600			606	2237	517	2498;2499;2500;2501;2502;2503;2504;2505;2506	2776;2777;2778;2779;2780;2781;2782;2783;2784;2785;2786;2787	2781
FAESPVNIPSPLDR	Phospho (STY)	1620.75	0.754888	2237	Q5BED1	Uncharacterized protein	yes	1	0							1	1	1	1	1	1	6	0.00081727	17556	08212015_013	87.323	69.566	21596000	0	0	0	0	0	0	4821500	4673900	3851400	3744900	1992300	2512400			2616	2237	2285	11208;11209;11210;11211;11212;11213	12449;12450;12451;12452;12453;12454	12454
GKTSPSAKPSIQDLGE	Phospho (STY)	1693.79	0.792395	2239	Q5BEE9	Uncharacterized protein	yes	1	1		1			1		1	1		1	1	1	7	2.19e-31	8315	08212015_011	188.34	149.17	53084000	0	1312500	0	0	1140500	0	9251900	16343000	0	7002700	7525000	10509000			2961	2239	2601	12584;12585;12586;12587;12588;12589;12590	13968;13969;13970;13971;13972;13973;13974;13975;13976	13971
SNSSLGTFDALVDENGR	Phospho (STY)	1860.79	0.789101	2246	Q5BEK3	Uncharacterized protein	yes	1	0							1	1	1		1	1	5	1.28e-06	20540	08212015_007	108.96	87.151	5132000	0	0	0	0	0	0	807600	1702000	821330	0	778310	1022700			6258	2246	5453	25628;25629;25630;25631;25632	28345;28346;28347;28348;28349;28350;28351;28352;28353;28354	28349
TAATESTTTLPTRPSYELR	Phospho (STY)	2174.03	0.0256428	2248	Q5BEK5	Uncharacterized protein	yes	1	0	1	1	1	1	1	1		1		1			8	6.8e-05	7914	08212015_017	85.176	54.687	18384000	0	1764100	3068900	1730400	3746700	0	0	3095300	0	4979000	0	0			6676	2248	5808	27333;27334;27335;27336;27337;27338;27339;27340	30219;30220;30221;30222;30223;30224;30225;30226;30227;30228;30229	30222
EDSLITDVSDDVDGR	Phospho (STY)	1714.69	0.693469	2251	Q5BEM6	Uncharacterized protein	yes	1	0							1	1		1	1	1	5	1.18e-05	15917	08212015_011	108.47	72.994	8118900	0	0	0	0	0	0	1240000	1820900	0	1135700	1121700	2800600			2110	2251	1849	9063;9064;9065;9066;9067	10057;10058;10059;10060;10061;10062	10060
SWGNMDNTGLINLELK	Oxidation (M);Phospho (STY)	1899.84	0.843779	2262	Q5BEQ1	Uncharacterized protein	yes	1	0							1	1	1	1	1	1	6	5.4e-05	22237	08212015_007	102.64	83.681	12811000	0	0	0	0	0	0	1456500	3882500	1386900	2318600	1512100	2254300			6652	2262	5788	27224;27225;27226;27227;27228;27229	30104;30105;30106;30107;30108;30109	30105	590
SWGNMDNTGLINLELK	Phospho (STY)	1883.85	0.848864	2262	Q5BEQ1	Uncharacterized protein	yes	1	0							2	1	1		1	1	6	0.00029773	23117	08212015_006	88.951	60.842	5600400	0	0	0	0	0	0	1032100	1583000	1138200	0	963350	883800			6653	2262	5788	27230;27231;27232;27233;27234;27235	30110;30111;30112;30113;30114;30115;30116	30110
ELLDWSESEDEK	Phospho (STY)	1558.61	0.607614	2340	Q5BFT3	Uncharacterized protein	yes	1	0							1	1	1	1	1	1	6	9.4e-15	16897	08212015_012	155.37	129.95	9852200	0	0	0	0	0	0	1385900	2291200	0	2040600	1551600	2582800			2348	2340	2056	10054;10055;10056;10057;10058;10059	11169;11170;11171;11172;11173;11174	11173
TPSNDQDYFER	Phospho (STY)	1450.54	0.540203	2359	Q5BG56	Uncharacterized protein	yes	1	0								1	1	1	1	1	5	0.00025335	8856	08212015_013	107.99	80.44	5689200	0	0	0	0	0	0	0	1018500	1215000	1241100	1022200	1192400			6962	2359	6063	28644;28645;28646;28647;28648	31666;31667;31668;31669;31670	31670
ESSEQDALLGDSR	Phospho (STY)	1485.6	0.598447	2360	Q5BG59	Uncharacterized protein	yes	1	0							2	1	1	1	2	1	8	0.00052423	7869	08212015_008	97.502	75.111	18800000	0	0	0	0	0	0	4418300	2179700	2637000	3231900	3839200	2493500			2497	2360	2185	10675;10676;10677;10678;10679;10680;10681;10682	11859;11860;11861;11862;11863;11864;11865;11866	11862
SPALEVSDEDLR	Phospho (STY)	1409.61	0.607555	2415	Q5BH12	Uncharacterized protein	yes	1	0							1	1	1	1	1	1	6	9.45e-10	11054	08212015_012	142.19	110.53	17370000	0	0	0	0	0	0	2167800	3171300	1773300	3762700	2857500	3637300			6267	2415	5460	25655;25656;25657;25658;25659;25660	28381;28382;28383;28384;28385;28386;28387;28388	28387
EVNESEGEDDELPR	Phospho (STY)	1696.65	0.646519	2442	Q5BHB1	Uncharacterized protein	yes	1	0					1		1		1	1	1	1	6	2.65e-06	6901	08212015_007	120.08	89.298	13162000	0	0	0	0	495600	0	2971900	0	2625800	2698800	2123100	2247200			2566	2442	2242	10994;10995;10996;10997;10998;10999	12218;12219;12220;12221;12222;12223	12219
QMIPDSPDVDR	Phospho (STY)	1351.55	0.547931	295	C8VB99	Uncharacterized protein	yes	1	0							1	1	1	1	1	1	6	0.00108	8657	08212015_012	88.596	46.912	17227000	0	0	0	0	0	0	2575500	2744600	2555400	3531100	2283000	3537200			5313	295	4662	21943;21944;21945;21946;21947;21948	24299;24300;24301;24302;24303;24304;24305;24306	24305
QMIPDSPDVDR	Oxidation (M);Phospho (STY)	1367.54	0.542846	295	C8VB99	Uncharacterized protein	yes	1	0							1	1	1	1		1	5	0.00039995	5608	08212015_011	115.38	32.739	12235000	0	0	0	0	0	0	892090	3233000	1910600	2846800	0	3352300			5312	295	4662	21938;21939;21940;21941;21942	24294;24295;24296;24297;24298	24296	73
NRPVQQTPPKHLTDEELK	Phospho (STY)	2209.09	0.0892461	300	C8VBH5	Uncharacterized protein	yes	1	1							1	1	1	1	1		5	0.00075877	4661	08212015_006	106.67	39.088	8239700	0	0	0	0	0	0	1483700	2344300	1381500	2214500	815680	0			5024	300	4403	20824;20825;20826;20827;20828	23069;23070;23071;23072;23073	23069
DALSALILSASTPSK	Phospho (STY)	1552.78	0.774954	1342	Q5B090	Uncharacterized protein	yes	1	0							1	1	1	1		1	5	1.98e-05	21932	08212015_012	104.81	69.01	14547000	0	0	0	0	0	0	2611700	2777600	3271000	3499300	0	2387500			767	1342	657	3216;3217;3218;3219;3220	3568;3569;3570;3571;3572	3571
RNSVDDAEDDFVDAR	Phospho (STY)	1802.71	0.710851	2009	Q5BB64	Uncharacterized protein	yes	1	1							1	1	1	1	1	1	6	1.22e-10	10781	08212015_012	136.92	104.06	20205000	0	0	0	0	0	0	1711100	4148200	1064400	6088200	2356700	4836600			5658	2009	4946	23235;23236;23237;23238;23239;23240	25729;25730;25731;25732;25733;25734	25733
ELFVGDEGNDDAPETPSR	Phospho (STY)	2026.82	0.81571	2148	Q5BD60	Uncharacterized protein	yes	1	0							1	1	1	1		1	5	2.52e-06	11397	08212015_013	101.33	72.782	7903500	0	0	0	0	0	0	1856900	1358500	1082600	1618200	0	1987400			2333	2148	2042	9998;9999;10000;10001;10002	11103;11104;11105;11106;11107	11107
LEASEVGVSPK	Phospho (STY)	1194.55	0.553334	2295	Q5BF43	Uncharacterized protein	yes	1	0							1	1	1	1	1	1	6	2.32e-11	5434	08212015_012	147.51	91.074	17726000	0	0	0	0	0	0	3011000	2932900	3726600	2451100	2713800	2890700			4084	2295	3585	17195;17196;17197;17198;17199;17200	19063;19064;19065;19066;19067;19068	19067
RPGSSSPVIRPNDTVQEVEPFSQK	Phospho (STY)	2733.31	0.312323	2295	Q5BF43	Uncharacterized protein	yes	1	0							1	1	1	1	1	1	6	8.66e-09	12366	08212015_013	98.727	75.518	70004000	0	0	0	0	0	0	6603700	14928000	8690800	13762000	9020400	16999000			5670	2295	4955	23291;23292;23293;23294;23295;23296	25790;25791;25792;25793;25794;25795	25795
STWLESALNISESPR	Phospho (STY)	1768.8	0.803294	2295	Q5BF43	Uncharacterized protein	yes	1	0							1	1	1	1	1	1	6	7.39e-06	23263	08212015_006	112.82	73.568	10373000	0	0	0	0	0	0	704140	3732200	1070100	2313200	1132000	1421300			6587	2295	5732	26993;26994;26995;26996;26997;26998	29851;29852;29853;29854;29855;29856;29857;29858	29852
SWPLPEQGLNDSK	Phospho (STY)	1549.68	0.681388	2295	Q5BF43	Uncharacterized protein	yes	1	0							1	1	1	1	1	1	6	0.00058025	16788	08212015_011	95.751	68.228	20913000	0	0	0	0	0	0	2869500	3146700	3322400	3378900	3853200	4342500			6654	2295	5789	27236;27237;27238;27239;27240;27241	30117;30118;30119;30120;30121;30122;30123	30120
SESLSRPPLTVHAR	Phospho (STY)	1628.8	0.803569	2295	Q5BF43	Uncharacterized protein	yes	1	0							1	1	1	1	1	1	6	0.00098234	6233	08212015_013	118.71	41.844	8280300	0	0	0	0	0	0	1476200	1106000	1253800	1335200	1698000	1411200			5975	2295	5212	24525;24526;24527;24528;24529;24530	27160;27161;27162;27163;27164;27165;27166	27166
ANTDVPVLSPR	Phospho (STY)	1247.59	0.591117	2295	Q5BF43	Uncharacterized protein	yes	1	0							1	1	1		1	1	5	0.0012169	9958	08212015_007	86.777	64.239	12212000	0	0	0	0	0	0	1333400	3437100	1988200	0	2258500	3195200			400	2295	341	1683;1684;1685;1686;1687	1879;1880;1881;1882;1883;1884	1881
LSSSRPGSSGGLAVPSGPDSRPGTPSK	3 Phospho (STY)	2777.18	0.182383	2311	Q5BF99	Uncharacterized protein	yes	3	0							1	1		1	1	1	5	0.0008755	7598	08212015_011	61.871	40.796	17786000	0	0	0	0	0	0	3036500	4408400	0	3753000	3457800	3130000			4391	2311	3857	18330;18331;18332;18333;18334	20309;20310;20311;20312;20313	20311
YSQQSIGSDNGAYVAGGR	Phospho (STY)	1908.8	0.800334	320	C8VCL5	Uncharacterized rhomboid protein	yes	1	0					1		1	1	1	1	1	1	7	5.59e-10	6536	08212015_012	119.18	89.1	11985000	0	0	0	0	0	0	2923400	2132100	1676200	2155300	1805800	1291900			7718	320	6753	31662;31663;31664;31665;31666;31667;31668	34964;34965;34966;34967;34968;34969;34970	34968
MTPRPTFLENLADSR	Oxidation (M);Phospho (STY)	1842.83	0.833549	1996	Q5BB29	UPF0187 domain membrane protein	yes	1	0								1	1	1	2	1	6	7.29e-06	19661	08212015_013	172.11	106.94	5266400	0	0	0	0	0	0	0	1584400	1374300	0	1499400	808330			4623	1996	4044	19076;19077;19078;19079;19080;19081	21119;21120;21121;21122;21123;21124;21125	21125	509
LRSPSGVSSIVEDDDDRLDAR	Phospho (STY)	2381.09	0.0860112	2005	Q5BB56	Vacuolar protein sorting-associated protein 17	yes	1	2							1	1	1	1	1	1	6	0.0011722	12869	08212015_008	66.772	35.392	34179000	0	0	0	0	0	0	4589300	5260300	7438300	5477300	4089700	7324200			4343	2005	3816	18182;18183;18184;18185;18186;18187	20154;20155;20156;20157;20158;20159	20156
ASPADGGNAGSVVAGGAAGK	Phospho (STY)	1692.75	0.746842	388	C8VG86	Vacuole-associated enzyme activator complex component (Vac14)	yes	1	0							1	1	1	1	1	1	6	3.43e-45	4343	08212015_012	200.57	166.19	31810000	0	0	0	0	0	0	3734300	5482700	3733600	6034000	6826300	5998900			509	388	434	2055;2056;2057;2058;2059;2060	2298;2299;2300;2301;2302;2303	2302
RQDSEDSLASHIDR	Phospho (STY)	1707.72	0.721356	485	C8VKH9	WD repeat protein	yes	1	1							1	1	1	1	1	1	6	1.28e-14	5668	08212015_012	277.06	180.82	10304000	0	0	0	0	0	0	2232500	2221000	1383200	1452400	687630	2326900			5708	485	4983	23449;23450;23451;23452;23453;23454	25964;25965;25966;25967;25968;25969	25968
RQDSEDSLASHIDR	2 Phospho (STY)	1787.69	0.687686	485	C8VKH9	WD repeat protein	yes	2	1							1	1	1	1	1	1	6	9.61e-06	6772	08212015_013	240.65	193.35	14971000	0	0	0	0	0	0	1285000	4034200	2960400	3516000	1607400	1568400			5709	485	4983	23455;23456;23457;23458;23459;23460	25970;25971;25972;25973;25974;25975	25975
HRSSLSTTVPTSSTLTGQSNK	Phospho (STY)	2268.07	0.0747182	485	C8VKH9	WD repeat protein	yes	1	1							1	1		1	1	1	5	2.29e-11	6214	08212015_012	114.9	81.533	16254000	0	0	0	0	0	0	3012400	2769000	0	3960700	3071900	3440500			3305	485	2902	13913;13914;13915;13916;13917	15419;15420;15421;15422;15423	15422
NCSQGGSYGGGFGGGYGGR	Phospho (STY)	1873.68	0.683924	350	C8VEX3	Zinc knuckle domain preotin (Byr3)	yes	1	0							1	1	1	1	1	1	6	2.8e-11	8325	08212015_013	125.96	98.284	11826000	0	0	0	0	0	0	1498100	2705000	1057700	2843400	1639600	2081900			4706	350	4113	19421;19422;19423;19424;19425;19426	21500;21501;21502;21503;21504;21505;21506	21506
[truncated: 40 more columns]
