# Supplementary material for: Comprehensive Analysis of Aspergillus nidulans PKA Phosphorylome Identifies a Novel Mode of CreA Regulation
Source: mBio. 2019 Apr 30;10(2):e02825-18. doi: 10.1128/mBio.02825-18 (PMC6495382; doi:10.1128/mBio.02825-18)
Supplement: TABLE S2 [file mBio.02825-18-st002.xlsx]

## Sheet: Plan1
Uniprot ID	AspGD ID	Protein
Q5BH36	AN0144	Serine/threonine protein kinase (Nrc-2)
C8VUP2	AN0929	Choline kinase
Q5BEU9	AN0931	MAP kinase kinase
C8VU80	AN0988	Dual specificity protein kinase
Q9P419	AN1017	Mitogen-activated protein kinase hog1
C8V4L4	AN10515	Serine/threonine protein kinase
C8V966	AN10546	Casein kinase II subunit beta
Q5BE59	AN1171	Serine/threonine protein kinase Kin1
Q5B8M9	AN3101	Histidine kinase D5
Q5B8M0	AN3110	Serine/threonine protein kinase
Q5B6S5	AN3755	Cyclin-dependent protein kinase complex component
Q5B6G1	AN3869	Mevalonate kinase
Q5B3R2	AN4818	Sensor histidine kinase/response regulator
C8V9T1	AN4887	Mitogen-activated protein (MAP) kinase kinase kinase
O59922	AN4987	cAMP-dependent protein kinase regulatory subunit
Q5B1Q1	AN5529	COTA (Uncharacterized protein)
Q5B123	AN5757	Casein kinase I homolog
Q5B0F7	AN5973	Serine/threonine protein kinase (YPK1)
Q5AZT8	AN6192	Protein kinase domain-containing protein
C8V1P9	AN6711	Ribose phosphate diphosphokinase Prs1
C8VDC9	AN7104	Protein kinase Yak1
P80581	AN7459	Hexokinase
Q5AVK2	AN7678	Pom1 kinase homologue pomA
Q8TFN0	AN8216	Nucleoside diphosphate kinase
C8V9Z0	AN8751	Serine/threonine protein kinase
C8V9K6	AN8827	Calcium/calmodulin-dependent protein kinase CMKC
G5EB50	AN4238	Uncharacterized protein (SchA)
C8VQM0	AN0106	Protein kinase C

## Sheet: Plan2
SUPPLEMENTARY INFORMATION
Table S1: Kinases found to be equally transcribed and phosphorylated only in the WT.
AspGD ID	Protein	Sequence identified
AN0106	Protein kinase C	YEDLHVDIESTDTPDDES*LSAPNLR
AN0144	Serine/threonine protein kinase (Nrc-2)	TNS*FVGTEEYIAPEVIK
AN0929	Choline kinase	TVS*QGS*DTTLALDALEK
AN0929	Choline kinase	MEPSQQS*PLLLPQNEHK
AN0931	MAP kinase kinase	NWASAPTVGGGS*PVSGSPK
AN0931	MAP kinase kinase	ICDFGVSGNLVAS*IAK
AN0988	Dual specificity protein kinase	EVIVIDDT*PPPDQSAAASR
AN1017	Mitogen-activated protein kinase hog1	IQDPQMTGY*VSTR
AN10515	Serine/threonine protein kinase	RSS*LSTLSLSGTK
AN10515	Serine/threonine protein kinase	SSLDSPKSPY*DDGLPLQHAR
AN10515	Serine/threonine protein kinase	SGNT*GTDPTALSGFDR
AN10546	Casein kinase II subunit beta	FDAPLSNIS*PPR
AN1171	Serine/threonine protein kinase Kin1	VQS*DTGGNLVLR
AN1171	Serine/threonine protein kinase Kin1	RTEPSATAIPS*TGSQPQHQDLLK
AN3101	Histidine kinase D5	LPFDEPVQT*PEDK
AN3110	Serine/threonine protein kinase	DLSSGFSS*PANTLDR
AN3110	Serine/threonine protein kinase	AS*SFVGTAEYVSPELLTDK
AN3755	Cyclin-dependent protein kinase complex component	HTASHSSPASPQLRPTLR
AN3869	Mevalonate kinase	KQS*SPLAPAFMVSAPGK
AN4818	Sensor histidine kinase/response regulator	LEAAESNDDRHS*QPAEDLITLTVSDTGK
AN4887	Mitogen-activated protein (MAP) kinase kinase kinase	KPS*LTVDTEAKPR
AN4887	Mitogen-activated protein (MAP) kinase kinase kinase	LSPLKPS*SPQQLKPPASR
AN4887	Mitogen-activated protein (MAP) kinase kinase kinase	SAVS*PTSAIPR
AN4887	Mitogen-activated protein (MAP) kinase kinase kinase	NSDPNNPSPDDNTPDS*PIYSK
AN4987	cAMP-dependent protein kinase regulatory subunit	IAEDEEYEVT*SPTDATFR
AN4987	cAMP-dependent protein kinase regulatory subunit	RTS*VSAESLNPTSAGSDSWTPPSHPK
AN5529	COTA (Uncharacterized protein)	T*AGNTAPGQQQQPGHLAPPVPR
AN5757	Casein kinase I homolog	SYSSQQALQNSAMHT*SAR
AN5973	Serine/threonine protein kinase (YPK1)	DPSFAS*IPEDSR
AN6192	Protein kinase domain-containing protein	DRLS*PVESEPRPR
AN6711	Ribose phosphate diphosphokinase Prs1	ESQADLNELDSLRPET*PSGAR
AN7104	Protein kinase Yak1	IKS*IQDLKPR
AN7104	Protein kinase Yak1	QTVYTY*IQSR
AN7459	Hexokinase	KGS*MS*DVPQNLLEHIK
AN7678	Pom1 kinase homologue pomA	DSS*PTLKPSYLK
AN7678	Pom1 kinase homologue pomA	IEALVDKDDHTDPST*PSAQHVSK
AN7678	Pom1 kinase homologue pomA	RQS*LIQNQAPDNPTPR
AN7678	Pom1 kinase homologue pomA	QVQSRPS*S*PLGNENAALADPTTPGR
AN8216	Nucleoside diphosphate kinase	S*LLEQHYSDLK
AN8751	Serine/threonine protein kinase	S*IVGSPDYMAPEVLK
AN8751	Serine/threonine protein kinase	DDGFTS*PISTPLGSPSK
AN8827	Calcium/calmodulin-dependent protein kinase CMKC	SEYTLS*QDDGTAEHR
AN8827	Calcium/calmodulin-dependent protein kinase CMKC	YAS*TPSFESPQR
