# Supplementary material for: Comprehensive Analysis of Aspergillus nidulans PKA Phosphorylome Identifies a Novel Mode of CreA Regulation
Source: mBio. 2019 Apr 30;10(2):e02825-18. doi: 10.1128/mBio.02825-18 (PMC6495382; doi:10.1128/mBio.02825-18)
Supplement: TABLE S3 [file mBio.02825-18-st003.xlsx]

## Sheet: Plan1
An#	PKA substrate	referencia
AN7681	Maf1	Protein kinase A regulates RNA polymerase III transcription through the nuclear localization of Maf1	Regulation of RNA polymerase III transcription involves SCH9-dependent and SCH9-independent branches of the target of rapamycin (TOR) pathway	Sch9 partially mediates TORC1 signaling to control ribosomal RNA synthesis	Distinct regulation of Maf1 for lifespan extension by Protein kinase A and Sch9
AN0625	RCM-1	Role for Protein Kinase A in the Neurospora Circadian Clock by Regulating White Collar-Independent frequency Transcription through Phosphorylation of RCM-1
AN4013	Msn2	Nuclear localization of the C2H2 zinc finger protein Msn2p is regulated by stress and protein kinase A activity
AN5966/AN0973	Msn4	Nuclear localization of the C2H2 zinc finger protein Msn2p is regulated by stress and protein kinase A activity
AN7572	Rim15	Life span extension by calorie restriction depends on Rim15 and
AN1906	Rap1	Protein kinase A mediates growth-regulated expression of yeast ribosomal protein genes by modulating RAP1 transcriptional activity.
AN5210	pyruvate kinase/cdc19	Saccharomyces cerevisiae pyruvate kinase Pyk1 is PKA phosphorylation substrate in vitro	In vivo and in vitro phosphorylation of two isoforms of yeast pyruvate kinase by protein kinase A	Characterization of yeast pyruvate kinase 1 as a protein kinase A substrate, and specificity of the phosphorylation site sequence in the whole protein
AN5728	Sak1	Protein kinase A contributes to the negative control of Snf1 protein kinase in Saccharomyces cerevisiae.
AN6598	Sip1	Cyclic AMP-dependent protein kinase regulates the subcellular localization of Snf1-Sip1 protein kinase
AN0096|AN1705|AN2270/amdA| AN4720	Adr1	Cyclic AMP-dependent protein kinase phosphorylates and inactivates the yeast transcriptional activator ADR1
AN6575	Bdp1	Differential Phosphorylation of RNA Polymerase III and the Initiation Factor TFIIIB in Saccharomyces cerevisiae
AN7104	yak1	An evolutionary proteomics approach identifies substrates of the cAMP-dependent protein kinase	Analysis of yeast protein kinases using protein chips
