# Supplementary material for: Comprehensive Analysis of Aspergillus nidulans PKA Phosphorylome Identifies a Novel Mode of CreA Regulation
Source: mBio. 2019 Apr 30;10(2):e02825-18. doi: 10.1128/mBio.02825-18 (PMC6495382; doi:10.1128/mBio.02825-18)
Supplement: TABLE S4 [file mBio.02825-18-st004.xlsx]

## Sheet: Immunoprecipitation
Accession	Description	Score	Coverage	# Proteins	# Unique Peptides	# Peptides	# PSMs	# AAs	MW [kDa]	calc. pI
AN6305	pkaA AspGDID:ASPL0000008277 COORDS:ChrI_A_nidulans_FGSC_A4:606018-604439C, translated using codon table 1 (472 amino acids) Verified ORF; cAMP-dependent protein kinase catalytic subunit; cAMP signaling during conidial germination; overlapping functions with SchA; induced by osmotic stress; mutant growth defect remediated by sucrose and NaCl; reduced growth on AVICEL medium	132.889	39.41	1	20	20	37	472	53.2005	7.92822
AN2984	rlmA AspGDID:ASPL0000034782 COORDS:ChrVI_A_nidulans_FGSC_A4:2174186-2172247C, translated using codon table 1 (605 amino acids) Uncharacterized ORF; Putative MADS-box family transcription factor; regulates cell wall hydrolase gene expression and autolysis; mutants have abnormal conidiophores arrested at metula formation	121.674	35.87	1	19	19	34	605	65.4064	9.12939
AN4987	pkaR AspGDID:ASPL0000072343 COORDS:ChrIII_A_nidulans_FGSC_A4:364999-366237W, translated using codon table 1 (412 amino acids) Uncharacterized ORF; Putative protein kinase A (PKA) regulatory subunit	105.689	48.54	1	18	18	25	412	44.8762	5.21143
AN6998	AN6998 AspGDID:ASPL0000065715 COORDS:ChrIV_A_nidulans_FGSC_A4:1360244-1362224W, translated using codon table 1 (573 amino acids) Uncharacterized ORF; Ortholog(s) have role in conidium formation, response to heat	102.827	61.08	1	20	20	27	573	62.6841	9.61279
AN4398	AN4398 AspGDID:ASPL0000077903 COORDS:ChrIII_A_nidulans_FGSC_A4:2159123-2157311C, translated using codon table 1 (523 amino acids) Uncharacterized ORF; Has domain(s) with predicted nucleic acid binding, nucleotide binding activity	37.3762	29.25	1	10	10	10	523	57.0879	6.99072
AN0109	AN0109 AspGDID:ASPL0000053720 COORDS:ChrVIII_A_nidulans_FGSC_A4:4586549-4585558C, translated using codon table 1 (254 amino acids) Uncharacterized ORF; Ortholog(s) have U1 snRNP, nucleolus localization	16.5408	37.01	1	5	5	5	254	27.9417	8.98291
AN5975	AN5975 AspGDID:ASPL0000002721 COORDS:ChrI_A_nidulans_FGSC_A4:1622201-1623361W, translated using codon table 1 (386 amino acids) Verified ORF; Putative mannitol-1-phosphate 5-dehydrogenase with a predicted role in mannose/mannitol, fructose, and sorbose/sorbitol metabolism; expression upregulated after exposure to farnesol	16.0818	19.95	1	6	6	7	386	43.0755	6.15088
AN3651	AN3651 AspGDID:ASPL0000017936 COORDS:ChrII_A_nidulans_FGSC_A4:3485724-3486953W, translated using codon table 1 (364 amino acids) Uncharacterized ORF; Ortholog of <i>A. fumigatus Af293</i> : Afu4g12190, <i>A. niger CBS 513.88</i> : An01g07460, <i>Aspergillus wentii</i> : Aspwe1_0055907, <i>Aspergillus sydowii</i> : Aspsy1_0154768 and <i>Aspergillus terreus NIH2624</i> : ATET_03105	14.9984	21.43	1	4	4	4	364	38.8274	7.56201
AN10644	AN10644 AspGDID:ASPL0000028461 COORDS:ChrV_A_nidulans_FGSC_A4:1299753-1299002C, translated using codon table 1 (210 amino acids) Uncharacterized ORF; Ortholog(s) have cytosol, nucleus localization	14.9963	28.57	1	4	4	5	210	24.3867	6.22705
AN3674	AN3674 AspGDID:ASPL0000016432 COORDS:ChrII_A_nidulans_FGSC_A4:3411360-3409518C, translated using codon table 1 (556 amino acids) Uncharacterized ORF; Has domain(s) with predicted phospholipid binding activity	14.7862	14.21	1	7	7	7	556	58.2083	4.88135
AN9533	AN9533 AspGDID:ASPL0000010291 COORDS:ChrII_A_nidulans_FGSC_A4:2130384-2129835C, translated using codon table 1 (156 amino acids) Uncharacterized ORF; Ortholog of <i>A. fumigatus Af293</i> : Afu1g05660, <i>A. niger CBS 513.88</i> : An18g03350, <i>A. oryzae RIB40</i> : AO090009000370, <i>Aspergillus wentii</i> : Aspwe1_0169285 and <i>Aspergillus sydowii</i> : Aspsy1_0148827	14.2762	34.62	1	4	4	5	156	17.445	6.81494
AN9404	AN9404 AspGDID:ASPL0000058745 COORDS:ChrVIII_A_nidulans_FGSC_A4:528182-527474C, translated using codon table 1 (196 amino acids) Uncharacterized ORF; Has domain(s) with predicted nucleic acid binding, zinc ion binding activity	14.0023	35.2	1	5	5	6	196	20.7991	7.82568
AN0892	AN0892 AspGDID:ASPL0000060197 COORDS:ChrVIII_A_nidulans_FGSC_A4:2147409-2144778C, translated using codon table 1 (837 amino acids) Uncharacterized ORF; Ortholog of <i>A. fumigatus Af293</i> : Afu1g15460, <i>A. niger CBS 513.88</i> : An01g13900, <i>A. oryzae RIB40</i> : AO090005001665, <i>Aspergillus wentii</i> : Aspwe1_0027562 and <i>Aspergillus sydowii</i> : Aspsy1_0138433	13.0847	10.39	1	5	5	5	837	90.8288	9.78857
AN2523	chsB AspGDID:ASPL0000045446 COORDS:ChrVII_A_nidulans_FGSC_A4:4224028-4227064W, translated using codon table 1 (916 amino acids) Verified ORF; Class III chitin synthase with a role in chitin biosynthesis; required for normal growth and conidiation; constitutively expressed during vegetative growth, sexual and asexual development	12.6638	7.64	1	3	3	3	916	101.817	7.98682
AN3823	AN3823 AspGDID:ASPL0000009791 COORDS:ChrII_A_nidulans_FGSC_A4:2942846-2942319C, translated using codon table 1 (88 amino acids) Uncharacterized ORF; Ortholog(s) have structural constituent of ribosome activity	12.2943	31.82	1	2	2	3	88	10.015	8.49951
AN10007	AN10007 AspGDID:ASPL0000060673 COORDS:ChrVIII_A_nidulans_FGSC_A4:4758672-4759147W, translated using codon table 1 (96 amino acids) Uncharacterized ORF; Ortholog(s) have RNA binding activity, role in mRNA splicing, via spliceosome and U4/U6 x U5 tri-snRNP complex, U6 snRNP, cytoplasm, nucleolus, small nucleolar ribonucleoprotein complex localization	11.5823	44.79	1	2	2	2	96	10.8065	4.61475
AN6688	aspB AspGDID:ASPL0000007244 COORDS:ChrI_A_nidulans_FGSC_A4:2853916-2855716W, translated using codon table 1 (459 amino acids) Verified ORF; Putative septin B; localizes to septa during early septum formation and to branch points during vegetative growth; localizes to the vesicle/metula, the metula/phialide and the phialide/conidium interfaces during conidiophore development	10.9114	10.24	1	2	3	3	459	51.9965	7.41553
AN8765	AN8765 AspGDID:ASPL0000075121 COORDS:ChrIII_A_nidulans_FGSC_A4:2887690-2890216W, translated using codon table 1 (807 amino acids) Uncharacterized ORF; Protein with a predicted role in the regulation of chitin synthase activity	10.6664	8.43	1	6	6	6	807	87.7997	7.51807
AN10963	AN10963 AspGDID:ASPL0000065787 COORDS:ChrIV_A_nidulans_FGSC_A4:2059080-2059510W, translated using codon table 1 (98 amino acids) Uncharacterized ORF; Ortholog(s) have RNA binding activity, role in mRNA splicing, via spliceosome and U4/U6 x U5 tri-snRNP complex, U6 snRNP, cytoplasmic mRNA processing body, cytosol, nucleolus, small nucleolar ribonucleoprotein complex localization	10.5366	50	1	4	4	4	98	11.223	9.08545
AN10719	AN10719 AspGDID:ASPL0000032943 COORDS:ChrV_A_nidulans_FGSC_A4:1678326-1677966C, translated using codon table 1 (80 amino acids) Uncharacterized ORF; Ortholog(s) have RNA binding activity and role in mRNA splicing, via spliceosome, maturation of SSU-rRNA	9.03319	43.75	1	3	3	3	80	8.49725	4.71631
AN0767	AN0767 AspGDID:ASPL0000056132 COORDS:ChrVIII_A_nidulans_FGSC_A4:2531530-2531007C, translated using codon table 1 (136 amino acids) Uncharacterized ORF; Ortholog(s) have RNA binding activity and role in mRNA splicing, via spliceosome, maturation of SSU-rRNA, nuclear-transcribed mRNA catabolic process	9.01015	35.29	1	4	4	4	136	14.5593	7.25439
AN6175	AN6175 AspGDID:ASPL0000002438 COORDS:ChrI_A_nidulans_FGSC_A4:1016372-1015310C, translated using codon table 1 (336 amino acids) Uncharacterized ORF; Ortholog(s) have cytosol, nucleus localization	8.64816	11.61	1	3	3	3	336	38.0649	4.66553
AN7710	AN7710 AspGDID:ASPL0000064025 COORDS:ChrIV_A_nidulans_FGSC_A4:2449153-2449971W, translated using codon table 1 (251 amino acids) Uncharacterized ORF; Ortholog(s) have intracellular localization	8.47027	19.92	1	3	3	3	251	27.9903	5.10986
AN1546	AN1546 AspGDID:ASPL0000051511 COORDS:ChrVII_A_nidulans_FGSC_A4:1123053-1128438W, translated using codon table 1 (1602 amino acids) Uncharacterized ORF; Histone deacetylase complex, SIN3 component; this locus is reported to contain an upstream open reading frame (uORF)	8.14494	3.43	1	5	5	5	1602	179.354	6.84424
AN7013	AN7013 AspGDID:ASPL0000067702 COORDS:ChrIV_A_nidulans_FGSC_A4:1319321-1321626W, translated using codon table 1 (646 amino acids) Uncharacterized ORF; Ortholog(s) have nucleus localization	8.10679	6.35	1	3	3	3	646	72.3697	5.22412
AN3059	pgmA AspGDID:ASPL0000036844 COORDS:ChrVI_A_nidulans_FGSC_A4:1976782-1975091C, translated using codon table 1 (520 amino acids) Uncharacterized ORF; Putative phosphoglycerate mutase with a predicted role in gluconeogenesis and glycolysis; expression upregulated after exposure to farnesol	8.1013	10.38	1	3	3	3	520	57.1639	5.52881
AN4463	AN4463 AspGDID:ASPL0000070963 COORDS:ChrIII_A_nidulans_FGSC_A4:1974727-1980142W, translated using codon table 1 (1676 amino acids) Uncharacterized ORF; Ortholog(s) have cytoplasm localization	8.02482	4.06	1	4	4	4	1676	190.783	5.2876
AN1249	AN1249 AspGDID:ASPL0000052549 COORDS:ChrVIII_A_nidulans_FGSC_A4:1058647-1056135C, translated using codon table 1 (798 amino acids) Uncharacterized ORF; Ortholog(s) have role in mRNA cis splicing, via spliceosome and U1 snRNP localization	6.66375	3.13	1	2	2	3	798	93.612	8.85107
AN0182	rasA AspGDID:ASPL0000059035 COORDS:ChrVIII_A_nidulans_FGSC_A4:4351335-4350446C, translated using codon table 1 (212 amino acids) Verified ORF; Small monomeric GTPase of the Ras superfamily involved in regulation of development; involved in conidiophore formation and conidial germination	6.43167	11.32	1	2	2	2	212	23.8297	4.98291
AN0279	flbD AspGDID:ASPL0000052812 COORDS:ChrVIII_A_nidulans_FGSC_A4:4060950-4061894W, translated using codon table 1 (314 amino acids) Verified ORF; Putative transcription factor involved in regulation of asexual and sexual development and in response to nitrogen starvation; contains a myb-like DNA-binding domain	6.1313	16.88	1	3	3	3	314	35.6698	9.93506
AN2295	AN2295 AspGDID:ASPL0000048339 COORDS:ChrVII_A_nidulans_FGSC_A4:3472950-3474318W, translated using codon table 1 (329 amino acids) Uncharacterized ORF; Putative succinate-CoA ligase (GDP-forming) with a predicted role in the TCA cycle	6.09871	10.03	1	3	3	3	329	34.3279	8.41162
AN0170	trxA AspGDID:ASPL0000052272 COORDS:ChrVIII_A_nidulans_FGSC_A4:4388838-4387962C, translated using codon table 1 (189 amino acids) Verified ORF; Thioredoxin; predicted role in cell redox homeostasis; required for conidiation; expression upregulated after exposure to farnesol	5.78632	13.76	1	2	2	2	189	20.1955	9.34912
AN5482	ran AspGDID:ASPL0000033427 COORDS:ChrV_A_nidulans_FGSC_A4:2669233-2668207C, translated using codon table 1 (215 amino acids) Verified ORF; Putative Ran GTPase, GTP binding protein; protein abundance decreased by menadione stress; palA-dependent expression independent of pH	5.71047	10.23	1	2	2	2	215	24.1614	7.38623
AN7388	cpeA AspGDID:ASPL0000067028 COORDS:ChrIV_A_nidulans_FGSC_A4:114525-112306C, translated using codon table 1 (739 amino acids) Verified ORF; Putative catalase-peroxidase with a predicted role in gluconic acid and gluconate metabolism; protein also identified as laccase II which is expressed during sexual development	5.48043	3.25	1	2	2	2	739	82.0593	6.29053
AN8539	ngn26 AspGDID:ASPL0000027796 COORDS:ChrV_A_nidulans_FGSC_A4:802495-801873C, translated using codon table 1 (205 amino acids) Uncharacterized ORF; Ortholog of A. fumigatus SidG; triacetylfusarinine C (TAFC) siderophore biosynthetic transacetylase; transcript induced by light in developmentally competent mycelia	3.09815	13.17	1	2	2	2	205	23.2675	5.99854
AN8187	AN8187 AspGDID:ASPL0000017699 COORDS:ChrII_A_nidulans_FGSC_A4:1062893-1064491W, translated using codon table 1 (411 amino acids) Uncharacterized ORF; Ortholog(s) have sequence-specific DNA binding activity	1.7661	3.89	1	2	2	2	411	46.1697	5.03369
AN4705	AN4705 AspGDID:ASPL0000070941 COORDS:ChrIII_A_nidulans_FGSC_A4:1230843-1234985W, translated using codon table 1 (1238 amino acids) Uncharacterized ORF; Ortholog of <i>A. fumigatus Af293</i> : Afu5g08712, <i>A. niger CBS 513.88</i> : An07g04770, <i>A. oryzae RIB40</i> : AO090020000431, <i>Aspergillus wentii</i> : Aspwe1_0035214 and <i>Aspergillus sydowii</i> : Aspsy1_0155251	76.2501	27.87	1	19	19	24	1238	133.35	5.17334
AN5163	AN5163 AspGDID:ASPL0000032691 COORDS:ChrV_A_nidulans_FGSC_A4:1349973-1348087C, translated using codon table 1 (628 amino acids) Uncharacterized ORF; Ortholog of <i>A. fumigatus Af293</i> : Afu1g06970, <i>A. niger CBS 513.88</i> : An07g09540, <i>A. oryzae RIB40</i> : AO090012000949, <i>Aspergillus wentii</i> : Aspwe1_0519616 and <i>Aspergillus sydowii</i> : Aspsy1_0047663	73.9039	39.65	1	15	15	21	628	68.4664	7.48877
AN4412	mtr4 AspGDID:ASPL0000070749 COORDS:ChrIII_A_nidulans_FGSC_A4:2124623-2128054W, translated using codon table 1 (1073 amino acids) Uncharacterized ORF; Putative nuclear exosomal DEAD-box family RNA helicase; ortholog of <i>S. cerevisiae</i> Mtr4p; expression reduced after exposure to farnesol	58.5789	24.7	1	22	22	22	1073	121.684	6.22705
AN0554	aldA AspGDID:ASPL0000055794 COORDS:ChrVIII_A_nidulans_FGSC_A4:3188631-3190243W, translated using codon table 1 (497 amino acids) Verified ORF; Aldehyde dehydrogenase; possible roles in beta-alanine, acetate, acetaldehyde and ethanol metabolism, methylglyoxal bypass, penicillin biosynthesis; menadione stress-decreased; carbon starvation autophagy-induced; hypoxia upregulated	57.2102	37.63	1	13	13	17	497	54.1047	6.62451
AN6717	mdhA AspGDID:ASPL0000006775 COORDS:ChrI_A_nidulans_FGSC_A4:2957682-2958968W, translated using codon table 1 (340 amino acids) Verified ORF; Putative mitochondrial malate dehydrogenase with a predicted role in the TCA cycle; intracellular; protein abundance decreased by menadione stress	46.2776	55.29	1	13	14	16	340	35.7209	8.77783
AN2968	ippA AspGDID:ASPL0000034810 COORDS:ChrVI_A_nidulans_FGSC_A4:2218827-2217727C, translated using codon table 1 (287 amino acids) Verified ORF; Putative inorganic diphosphatase with a predicted role in energy metabolism; intracellular; protein abundance decreased by menadione stress; protein expressed at increased levels during osmoadaptation	43.9004	66.9	1	14	14	15	287	32.3415	5.36377
AN3432	AN3432 AspGDID:ASPL0000041583 COORDS:ChrVI_A_nidulans_FGSC_A4:740872-741922W, translated using codon table 1 (333 amino acids) Uncharacterized ORF; Aldose 1-epimerase with a predicted role in carbohydrate metabolism; transcriptionally induced by growth on xylose	41.913	41.74	1	10	10	13	333	37.2307	5.59229
AN10223	AN10223 AspGDID:ASPL0000050719 COORDS:ChrVII_A_nidulans_FGSC_A4:1631540-1632512W, translated using codon table 1 (223 amino acids) Verified ORF; Putative 1-Cys peroxiredoxin; intracellular; protein abundance decreased by menadione stress; expression reduced after exposure to farnesol	33.9739	58.74	1	11	11	13	223	24.5606	6.13818
AN5525	acoA AspGDID:ASPL0000027768 COORDS:ChrV_A_nidulans_FGSC_A4:2516549-2519412W, translated using codon table 1 (783 amino acids) Verified ORF; Putative aconitate hydratase with a predicted role in the TCA cycle; intracellular; protein abundance decreased by menadione stress; protein expressed at increased levels in a hapX mutant versus wild-type	26.4864	16.99	1	10	10	10	783	84.9151	6.7417
AN1162	AN1162 AspGDID:ASPL0000059288 COORDS:ChrVIII_A_nidulans_FGSC_A4:1336849-1337929W, translated using codon table 1 (237 amino acids) Uncharacterized ORF; Ortholog(s) have guanyl-nucleotide exchange factor activity, translation elongation factor activity, role in translational elongation and cell surface, cytosol, eukaryotic translation elongation factor 1 complex, ribosome localization	25.1007	34.18	1	7	7	8	237	25.9947	4.55127
AN0241	sodA AspGDID:ASPL0000060319 COORDS:ChrVIII_A_nidulans_FGSC_A4:4172630-4171671C, translated using codon table 1 (154 amino acids) Verified ORF; Cu/Zn-superoxide dismutase; induced under iron starvation and repressed under copper starvation	24.597	42.21	1	4	4	7	154	15.9778	6.27783
AN6900	tpiA AspGDID:ASPL0000001144 COORDS:ChrI_A_nidulans_FGSC_A4:3517593-3518737W, translated using codon table 1 (249 amino acids) Verified ORF; Putative triose-phosphate isomerase with a predicted role in gluconeogenesis and glycolysis; protein induced by farnesol	24.0782	34.94	1	6	6	8	249	27.1403	6.12549
AN2167	hetC AspGDID:ASPL0000044819 COORDS:ChrVII_A_nidulans_FGSC_A4:3086312-3088949W, translated using codon table 1 (809 amino acids) Uncharacterized ORF; HET-C domain protein	23.957	13.72	1	7	8	8	809	88.6699	6.55127
AN6037	swoM AspGDID:ASPL0000007507 COORDS:ChrI_A_nidulans_FGSC_A4:1442588-1440875C, translated using codon table 1 (553 amino acids) Verified ORF; Putative glucose-6-phosphate isomerase with a predicted role in gluconeogenesis and glycolysis; mutant defective in hyphal polarity and conidiation	21.0936	24.05	1	8	8	9	553	61.2211	6.45557
AN5744	AN5744 AspGDID:ASPL0000027505 COORDS:ChrV_A_nidulans_FGSC_A4:1825847-1824472C, translated using codon table 1 (270 amino acids) Uncharacterized ORF; Putative 14-3-3-like protein; transcript upregulated in response to camptothecin	19.5474	31.85	1	5	6	6	270	30.6362	4.86865
AN4462	pycA AspGDID:ASPL0000074543 COORDS:ChrIII_A_nidulans_FGSC_A4:1981759-1985403W, translated using codon table 1 (1196 amino acids) Verified ORF; Putative pyruvate carboxylase or glutathione synthase	19.5447	9.03	1	8	8	8	1196	131.258	6.65381
AN6525	aciA AspGDID:ASPL0000003895 COORDS:ChrI_A_nidulans_FGSC_A4:2371602-2370188C, translated using codon table 1 (365 amino acids) Verified ORF; Putative formate dehydrogenase with a predicted role in oxalic acid metabolism; intracellular; protein abundance decreased by menadione stress; inducible by acetate; expression reduced after exposure to farnesol	18.8196	29.59	1	7	7	7	365	40.1056	6.53662
AN2526	AN2526 AspGDID:ASPL0000041782 COORDS:ChrVII_A_nidulans_FGSC_A4:4236654-4235452C, translated using codon table 1 (400 amino acids) Uncharacterized ORF; Putative ketol-acid reductoisomerase with a predicted role in Coenzyme A and pantothenate biosynthesis or amino acid metabolism	18.5582	25.25	1	7	7	7	400	44.3268	8.86572
AN0641	tcpA AspGDID:ASPL0000052628 COORDS:ChrVIII_A_nidulans_FGSC_A4:2920225-2919417C, translated using codon table 1 (179 amino acids) Verified ORF; TCTP (translationally controlled tumor protein); high expression during germination, germ tube elongation, early vegetative growth, decreased in stationary phase; protein levels increase in osmoadaptation; mutant makes no cleistothecia	18.3452	37.99	1	5	5	7	179	20.0148	4.83057
AN7299	AN7299 AspGDID:ASPL0000063403 COORDS:ChrIV_A_nidulans_FGSC_A4:376373-374682C, translated using codon table 1 (403 amino acids) Uncharacterized ORF; Ortholog(s) have DNA binding activity and cytosol, nucleus localization	17.9309	22.58	1	6	6	6	403	43.7992	7.76709
AN5686	tpmA AspGDID:ASPL0000029892 COORDS:ChrV_A_nidulans_FGSC_A4:1983740-1984467W, translated using codon table 1 (161 amino acids) Verified ORF; Tropomysin, an actin filament-stabilizing protein; localizes to hyphal tips	17.7783	54.04	1	6	6	7	161	18.7815	5.05908
AN3693	AN3693 AspGDID:ASPL0000012962 COORDS:ChrII_A_nidulans_FGSC_A4:3353605-3351481C, translated using codon table 1 (628 amino acids) Uncharacterized ORF; Ortholog(s) have Rpd3L-Expanded complex, Set3 complex, cytosol localization	16.7679	12.26	1	5	5	5	628	67.3083	5.08447
AN1409	AN1409 AspGDID:ASPL0000042368 COORDS:ChrVII_A_nidulans_FGSC_A4:696308-697730W, translated using codon table 1 (399 amino acids) Verified ORF; Putative acetyl-CoA C-acetyltransferase with a predicted role in fatty acid metabolism; intracellular; protein abundance decreased by menadione stress	15.3548	20.3	1	5	5	5	399	41.0473	7.06396
AN5571	kgdA AspGDID:ASPL0000029904 COORDS:ChrV_A_nidulans_FGSC_A4:2371596-2374906W, translated using codon table 1 (1048 amino acids) Uncharacterized ORF; Putative oxoglutarate dehydrogenase (lipoamide) with a predicted role in the TCA cycle	14.3949	13.36	1	8	8	8	1048	117.863	6.84424
AN9148	galF AspGDID:ASPL0000036334 COORDS:ChrVI_A_nidulans_FGSC_A4:295899-297880W, translated using codon table 1 (514 amino acids) Uncharacterized ORF; Putative UTP-glucose-1-phosphate uridylyltransferase with a predicted role in galactose and galactitol metabolism; protein expressed at decreased levels in a hapX mutant versus wild-type	13.2424	24.9	1	9	9	9	514	57.5219	7.66455
AN0297	AN0297 AspGDID:ASPL0000059021 COORDS:ChrVIII_A_nidulans_FGSC_A4:3986172-3986964W, translated using codon table 1 (204 amino acids) Verified ORF; Putative protoplast secreted protein 2; intracellular, menadione stress-induced protein	13.2401	35.78	1	4	4	5	204	22.0071	6.27783
AN2317	AN2317 AspGDID:ASPL0000043123 COORDS:ChrVII_A_nidulans_FGSC_A4:3537654-3536917C, translated using codon table 1 (154 amino acids) Uncharacterized ORF; Predicted actin depolymerizing protein with similarity to Saccharomyces cerevisiae Cof1p	12.9997	42.86	1	4	4	4	154	16.7435	5.64307
AN1394	aspD AspGDID:ASPL0000057583 COORDS:ChrVIII_A_nidulans_FGSC_A4:653219-651905C, translated using codon table 1 (342 amino acids) Uncharacterized ORF; Putative septin	12.6952	16.96	1	4	4	4	342	38.6849	8.08936
AN1477	AN1477 AspGDID:ASPL0000048251 COORDS:ChrVII_A_nidulans_FGSC_A4:903352-902082C, translated using codon table 1 (404 amino acids) Uncharacterized ORF; Putative beta-1,4-xylosidase	12.0214	12.13	1	3	3	4	404	45.1719	5.2749
AN4015	AN4015 AspGDID:ASPL0000009517 COORDS:ChrII_A_nidulans_FGSC_A4:2335507-2334681C, translated using codon table 1 (159 amino acids) Uncharacterized ORF; Ortholog(s) have ribosome binding, translation elongation factor activity, translation initiation factor activity	10.7477	19.5	1	2	2	3	159	17.5925	5.17334
AN6031	AN6031 AspGDID:ASPL0000004957 COORDS:ChrI_A_nidulans_FGSC_A4:1454670-1455904W, translated using codon table 1 (355 amino acids) Uncharacterized ORF; Ortholog(s) have glyoxysome localization	10.6713	7.04	1	2	2	3	355	37.5759	7.54736
AN2343	AN2343 AspGDID:ASPL0000044113 COORDS:ChrVII_A_nidulans_FGSC_A4:3619617-3618847C, translated using codon table 1 (215 amino acids) Verified ORF; Putative nitroreductase; intracellular, menadione stress-induced protein	10.5351	31.63	1	4	4	5	215	23.8204	5.46533
AN5445	AN5445 AspGDID:ASPL0000028040 COORDS:ChrV_A_nidulans_FGSC_A4:2796503-2797192W, translated using codon table 1 (200 amino acids) Uncharacterized ORF; Ortholog of <i>A. fumigatus Af293</i> : Afu6g13510, <i>A. niger CBS 513.88</i> : An08g08780, <i>A. oryzae RIB40</i> : AO090103000339, <i>Aspergillus wentii</i> : Aspwe1_0033546 and <i>Aspergillus sydowii</i> : Aspsy1_0057232	10.4564	22	1	3	3	3	200	21.681	8.90967
AN6708	pdhA AspGDID:ASPL0000001752 COORDS:ChrI_A_nidulans_FGSC_A4:2923347-2921681C, translated using codon table 1 (488 amino acids) Verified ORF; Putative dihydrolipoamide S-acetyltransferase with a predicted role in pyruvate metabolism	10.3658	11.27	1	4	4	4	488	51.823	6.46826
AN8707	AN8707 AspGDID:ASPL0000071297 COORDS:ChrIII_A_nidulans_FGSC_A4:3059324-3061249W, translated using codon table 1 (544 amino acids) Uncharacterized ORF; Putative fumarate dehydratase with a predicted role in the TCA cycle	10.1369	12.5	1	3	3	3	544	58.547	8.93896
AN7177	AN7177 AspGDID:ASPL0000067256 COORDS:ChrIV_A_nidulans_FGSC_A4:767854-768621W, translated using codon table 1 (231 amino acids) Uncharacterized ORF; Ortholog of <i>A. fumigatus Af293</i> : Afu4g03322, <i>A. niger CBS 513.88</i> : An14g01990, <i>A. oryzae RIB40</i> : AO090011000139, <i>Aspergillus sydowii</i> : Aspsy1_0052594 and <i>Aspergillus terreus NIH2624</i> : ATET_02136	9.75547	34.2	1	4	4	5	231	25.877	4.79248
AN0912	AN0912 AspGDID:ASPL0000062462 COORDS:ChrVIII_A_nidulans_FGSC_A4:2095685-2097106W, translated using codon table 1 (366 amino acids) Uncharacterized ORF; Putative Beta-isopropylmalate dehydrogenase with a predicted role in valine, leucine, and isoleucine metabolism	9.67095	15.57	1	3	3	3	366	38.9843	5.47803
AN1047	AN1047 AspGDID:ASPL0000055772 COORDS:ChrVIII_A_nidulans_FGSC_A4:1686225-1683807C, translated using codon table 1 (724 amino acids) Uncharacterized ORF; Putative heat shock protein	8.97097	6.63	1	3	3	3	724	81.0956	5.22412
AN6257	AN6257 AspGDID:ASPL0000002981 COORDS:ChrI_A_nidulans_FGSC_A4:743310-739085C, translated using codon table 1 (1282 amino acids) Uncharacterized ORF; Ortholog(s) have role in ER to Golgi vesicle-mediated transport, intracellular protein transport, nuclear envelope organization and cytosol localization	8.92214	3.67	1	2	2	2	1282	137.621	6.3667
AN5210	pkiA AspGDID:ASPL0000032905 COORDS:ChrV_A_nidulans_FGSC_A4:1493691-1495609W, translated using codon table 1 (526 amino acids) Verified ORF; Putative pyruvate kinase with a predicted role in gluconeogenesis and glycolysis; intracellular, menadione stress-induced protein	8.70851	13.12	1	4	4	4	526	58.0518	8.11865
AN7436	pdiA AspGDID:ASPL0000064085 COORDS:ChrIV_A_nidulans_FGSC_A4:1538288-1536543C, translated using codon table 1 (513 amino acids) Uncharacterized ORF; Putative protein disulfide isomerase; pdiA mRNA expression increased in the presence of farnesol	8.69817	14.42	1	5	5	5	513	55.8078	4.64014
AN8979	alcA AspGDID:ASPL0000043667 COORDS:ChrVII_A_nidulans_FGSC_A4:230971-232138W, translated using codon table 1 (350 amino acids) Verified ORF; Alcohol dehydrogenase with a role in two-carbon compound metabolism; expression is negatively regulated by glucose; transcript upregulated by exposure to ethanol; protein levels decrease in response to farnesol	8.605	11.43	1	2	2	2	350	37.1293	7.69385
AN6089	AN6089 AspGDID:ASPL0000003680 COORDS:ChrI_A_nidulans_FGSC_A4:1294502-1296460W, translated using codon table 1 (588 amino acids) Verified ORF; Putative 60 kilodalton heat shock protein	8.53306	7.82	1	3	3	3	588	61.8086	5.63037
AN1883	AN1883 AspGDID:ASPL0000043520 COORDS:ChrVII_A_nidulans_FGSC_A4:2153076-2154781W, translated using codon table 1 (416 amino acids) Verified ORF; Putative argininosuccinate synthase with a predicted role in arginine metabolism; intracellular; protein abundance decreased by menadione stress	8.39479	10.34	1	3	3	3	416	46.1276	5.50342
AN7864	bxlD AspGDID:ASPL0000018061 COORDS:ChrII_A_nidulans_FGSC_A4:52226-53848W, translated using codon table 1 (540 amino acids) Uncharacterized ORF; Putative beta-1,4-xylosidase	8.35234	10.93	1	4	4	4	540	60.8671	6.04932
AN5162	pdhB AspGDID:ASPL0000028703 COORDS:ChrV_A_nidulans_FGSC_A4:1346399-1347806W, translated using codon table 1 (405 amino acids) Verified ORF; Putative pyruvate dehydrogenase (lipoamide) with a predicted role in pyruvate metabolism	8.2392	10.86	1	4	4	4	405	45.4616	8.14795
AN6287	AN6287 AspGDID:ASPL0000005674 COORDS:ChrI_A_nidulans_FGSC_A4:648415-649427W, translated using codon table 1 (227 amino acids) Uncharacterized ORF; Putative F1F0-ATPase complex subunit with a predicted role in energy metabolism	8.22888	17.62	1	3	3	4	227	23.6889	9.5542
AN1378	AN1378 AspGDID:ASPL0000057614 COORDS:ChrVIII_A_nidulans_FGSC_A4:690412-691151W, translated using codon table 1 (192 amino acids) Uncharacterized ORF; Ortholog of <i>A. fumigatus Af293</i> : Afu1g09030, <i>A. niger CBS 513.88</i> : An08g00540, <i>A. oryzae RIB40</i> : AO090005001622, <i>Aspergillus wentii</i> : Aspwe1_0024518 and <i>Aspergillus sydowii</i> : Aspsy1_0138364	8.03474	28.13	1	4	4	4	192	21.6634	8.42627
AN2867	pgmB AspGDID:ASPL0000037030 COORDS:ChrVI_A_nidulans_FGSC_A4:2562837-2564609W, translated using codon table 1 (556 amino acids) Verified ORF; Putative phosphoglucomutase with a predicted role in carbohydrate metabolism; intracellular; protein abundance decreased by menadione stress; transcript levels increase during asexual development	7.94662	8.99	1	4	4	4	556	60.6466	6.11279
AN4667	aspA AspGDID:ASPL0000075017 COORDS:ChrIII_A_nidulans_FGSC_A4:1369894-1368340C, translated using codon table 1 (379 amino acids) Verified ORF; Septin, involved in development; prevents formation of inappropriate germ tubes and branches; required for formation of normal conidiophores; protein induced by farnesol	7.94444	14.51	1	3	3	3	379	43.0851	5.09717
AN1084	AN1084 AspGDID:ASPL0000059994 COORDS:ChrVIII_A_nidulans_FGSC_A4:1570899-1569338C, translated using codon table 1 (439 amino acids) Verified ORF; Putative elongation factor EF-Tu; intracellular, menadione stress-induced protein	7.67634	8.43	1	2	2	2	439	48.3099	6.91748
AN3806	hosA AspGDID:ASPL0000013866 COORDS:ChrII_A_nidulans_FGSC_A4:2993441-2991993C, translated using codon table 1 (482 amino acids) Uncharacterized ORF; Putative histone deacetylase	7.5199	10.17	1	2	2	3	482	53.4576	6.354
AN1152	AN1152 AspGDID:ASPL0000058769 COORDS:ChrVIII_A_nidulans_FGSC_A4:1372185-1371251C, translated using codon table 1 (168 amino acids) Verified ORF; Protein expressed at decreased levels in a hapX mutant versus wild-type	7.37778	33.33	1	2	2	2	168	18.2703	5.79541
AN4282	AN4282 AspGDID:ASPL0000012575 COORDS:ChrII_A_nidulans_FGSC_A4:1516340-1519876W, translated using codon table 1 (957 amino acids) Uncharacterized ORF; Ortholog(s) have metalloaminopeptidase activity, role in peptide catabolic process and intracellular localization	7.06653	7.21	1	5	5	5	957	107.852	6.354
AN4769	sC AspGDID:ASPL0000076985 COORDS:ChrIII_A_nidulans_FGSC_A4:1051454-1053680W, translated using codon table 1 (574 amino acids) Verified ORF; ATP sulfurylase involved in sulfate assimilation; mutants are resistant to selenate	6.83323	5.23	1	2	2	2	574	63.8831	7.37158
AN5586	AN5586 AspGDID:ASPL0000028813 COORDS:ChrV_A_nidulans_FGSC_A4:2315794-2317149W, translated using codon table 1 (364 amino acids) Uncharacterized ORF; Putative mannose-1-phosphate guanylyltransferase with a predicted role in mannose/mannitol, fructose, and sorbose/sorbitol metabolism	6.82971	15.66	1	4	4	4	364	40.2751	7.21045
AN6631	AN6631 AspGDID:ASPL0000004445 COORDS:ChrI_A_nidulans_FGSC_A4:2680757-2681475W, translated using codon table 1 (173 amino acids) Uncharacterized ORF; Putative F1F0-ATPase complex subunit with a predicted role in energy metabolism; protein expressed at increased levels in a hapX mutant versus wild-type	6.62724	22.54	1	3	3	3	173	19.4821	8.27979
AN5121	AN5121 AspGDID:ASPL0000029143 COORDS:ChrV_A_nidulans_FGSC_A4:1218845-1217700C, translated using codon table 1 (349 amino acids) Verified ORF; Protein similar to proteasome regulatory subunit 8; menadione stress-induced protein	6.53604	13.75	1	2	2	2	349	39.0222	5.98584
AN9064	AN9064 AspGDID:ASPL0000035103 COORDS:ChrVI_A_nidulans_FGSC_A4:547591-546416C, translated using codon table 1 (359 amino acids) Uncharacterized ORF; Xylitol dehydrogenase with a predicted role in amino acid or carbohydrate metabolism; putative D-xylulose reductase; transcriptionally induced by growth on xylose	6.37616	11.98	1	3	3	3	359	38.1506	7.86963
AN7487	modA AspGDID:ASPL0000064231 COORDS:ChrIV_A_nidulans_FGSC_A4:1699871-1700828W, translated using codon table 1 (192 amino acids) Verified ORF; Rho GTPase protein involved in hyphal cell polarity, hyphal branch formation and normal germination of conidia; required for wild-type conidophore development; GFP-Cdc42 localizes to hyphal tip; synthetically lethal with racA null	6.29037	15.1	1	2	2	2	192	21.4099	5.96045
AN0443	AN0443 AspGDID:ASPL0000056890 COORDS:ChrVIII_A_nidulans_FGSC_A4:3540486-3541921W, translated using codon table 1 (348 amino acids) Uncharacterized ORF; Putative zinc containing alcohol dehydrogenase; protein expressed at decreased levels in a hapX mutant versus wild-type	6.12647	10.63	1	3	3	3	348	37.7513	6.25244
AN2272	AN2272 AspGDID:ASPL0000049944 COORDS:ChrVII_A_nidulans_FGSC_A4:3407095-3405655C, translated using codon table 1 (352 amino acids) Uncharacterized ORF; Putative kinase with a predicted role in ribose metabolism or nucleotide salvage pathways	5.82472	7.1	1	2	2	2	352	38.2653	5.52881
AN1534	AN1534 AspGDID:ASPL0000049483 COORDS:ChrVII_A_nidulans_FGSC_A4:1084416-1085348W, translated using codon table 1 (242 amino acids) Uncharacterized ORF; Putative F1F0-ATPase complex subunit with a predicted role in energy metabolism	5.77172	10.33	1	2	2	2	242	26.376	9.18799
AN5904	AN5904 AspGDID:ASPL0000000787 COORDS:ChrI_A_nidulans_FGSC_A4:1851777-1852362W, translated using codon table 1 (144 amino acids) Verified ORF; Putative beta-ketoacyl-[acyl-carrier-protein] synthase with a predicted role in cytosolic fatty acid formation	5.76266	21.53	1	2	2	2	144	15.5539	5.33838
AN0565	pyrABCN AspGDID:ASPL0000059511 COORDS:ChrVIII_A_nidulans_FGSC_A4:3153608-3160488W, translated using codon table 1 (2256 amino acids) Verified ORF; Multifunctional enzyme with carbamoyl-phosphate synthase (CPSase) and aspartate carbamoyltransferase (ATCase) activities that catalyze the first two steps in pyrimidine biosynthesis	5.64678	1.6	1	2	2	2	2256	247.173	6.354
AN6639	mcdB AspGDID:ASPL0000007894 COORDS:ChrI_A_nidulans_FGSC_A4:2698843-2700925W, translated using codon table 1 (635 amino acids) Uncharacterized ORF; Putative 2-methylcitrate dehydratase with a predicted role in lysine metabolism	5.64576	8.5	1	3	3	4	635	70.3712	8.82178
AN7000	AN7000 AspGDID:ASPL0000069398 COORDS:ChrIV_A_nidulans_FGSC_A4:1355554-1357251W, translated using codon table 1 (440 amino acids) Uncharacterized ORF; Putative succinate-CoA ligase (ADP-forming) with a predicted role in the TCA cycle	5.50063	6.82	1	3	3	3	440	47.1784	5.97314
AN0747	AN0747 AspGDID:ASPL0000055042 COORDS:ChrVIII_A_nidulans_FGSC_A4:2595003-2593352C, translated using codon table 1 (479 amino acids) Verified ORF; Putative ubiquinol-cytochrome-c reductase subunit with a predicted role in energy metabolism; hapX-repressed protein; protein induced by farnesol	5.49939	6.05	1	2	2	2	479	53.2331	5.85889
AN10219	AN10219 AspGDID:ASPL0000042511 COORDS:ChrVII_A_nidulans_FGSC_A4:1162632-1163260W, translated using codon table 1 (180 amino acids) Verified ORF; Transcript induced in response to calcium dichloride in a CrzA-dependent manner; intracellular, menadione stress-induced protein	5.4561	17.22	1	2	2	2	180	19.1131	5.26221
AN7193	AN7193 AspGDID:ASPL0000067226 COORDS:ChrIV_A_nidulans_FGSC_A4:725411-724234C, translated using codon table 1 (334 amino acids) Verified ORF; Putative NADPH-dependent glycerol dehydrogenase with a predicted role in carbohydrate metabolism; transcript upregulated by growth in glycerol, by growth on xylose and after exposure to farnesol	5.39778	12.28	1	2	2	2	334	37.2424	6.34131
AN8547	gmcA AspGDID:ASPL0000027758 COORDS:ChrV_A_nidulans_FGSC_A4:827201-825181C, translated using codon table 1 (576 amino acids) Verified ORF; Putative glucose-methanol-choline (GMC) oxidoreductase; required for early stages of conidiophore development; intracellular; protein abundance decreased by menadione stress	5.02557	11.63	1	4	4	4	576	63.6603	6.11279
AN8790	AN8790 AspGDID:ASPL0000071537 COORDS:ChrIII_A_nidulans_FGSC_A4:2795990-2797798W, translated using codon table 1 (581 amino acids) Uncharacterized ORF; Putative D-xylulokinase with a predicted role in xylulose metabolism; transcriptionally induced by growth on xylose	4.8585	4.13	1	2	2	2	581	63.9852	6.17627
AN3070	AN3070 AspGDID:ASPL0000038764 COORDS:ChrVI_A_nidulans_FGSC_A4:1946042-1944467C, translated using codon table 1 (473 amino acids) Uncharacterized ORF; Ortholog(s) have chaperonin-containing T-complex, nucleus localization	4.51763	5.5	1	2	2	2	473	51.8	6.20166
AN4060	rps16 AspGDID:ASPL0000016360 COORDS:ChrII_A_nidulans_FGSC_A4:2208339-2207479C, translated using codon table 1 (148 amino acids) Uncharacterized ORF; Putative ribosomal protein S16	4.50824	16.89	1	3	3	3	148	16.4406	8.90967
AN1194	sD AspGDID:ASPL0000055726 COORDS:ChrVIII_A_nidulans_FGSC_A4:1232229-1232908W, translated using codon table 1 (206 amino acids) Verified ORF; Adenylyl phosphosulfate kinase involved in sulfate assimilation	4.44069	14.08	1	2	2	2	206	23.0141	7.15186
AN9407	fasA AspGDID:ASPL0000056625 COORDS:ChrVIII_A_nidulans_FGSC_A4:538683-532978C, translated using codon table 1 (1860 amino acids) Verified ORF; Fatty acid synthase, alpha subunit; multifunctional enzyme with a predicted role in cytosolic fatty acid biosynthesis	4.42424	1.72	1	2	2	2	1860	204.856	6.02393
AN10103	hmbC AspGDID:ASPL0000054741 COORDS:ChrVIII_A_nidulans_FGSC_A4:3569158-3570516W, translated using codon table 1 (297 amino acids) Uncharacterized ORF; High-mobility group (HMG) protein with a predicted role in sequence-specific DNA binding, RNA polymerase III transcriptional preinitiation complex assembly and chromatin remodeling	4.07156	7.74	1	2	2	2	297	33.0196	5.74463
AN5895	gdiA AspGDID:ASPL0000003017 COORDS:ChrI_A_nidulans_FGSC_A4:1870446-1872187W, translated using codon table 1 (468 amino acids) Uncharacterized ORF; Putative Rab GDP-dissociation inhibitor; ortholog of <I>S. cerevisiae</I> Gdi1p	3.92985	6.41	1	2	2	2	468	52.2714	5.45264
AN9408	fasB AspGDID:ASPL0000059774 COORDS:ChrVIII_A_nidulans_FGSC_A4:540288-546624W, translated using codon table 1 (2093 amino acids) Verified ORF; Fatty acid synthase, beta subunit; multifunctional enzyme with a predicted role in cytosolic fatty acid formation	3.86785	2.87	1	3	3	3	2093	232.238	6.25244
AN7632	AN7632 AspGDID:ASPL0000064853 COORDS:ChrIV_A_nidulans_FGSC_A4:2202822-2201408C, translated using codon table 1 (379 amino acids) Uncharacterized ORF; Putative dehydrogenase with a predicted role in two-carbon compound metabolism	3.63899	9.76	1	2	2	2	379	39.9821	6.69775
AN1003	AN1003 AspGDID:ASPL0000052596 COORDS:ChrVIII_A_nidulans_FGSC_A4:1832623-1831081C, translated using codon table 1 (385 amino acids) Verified ORF; Putative isocitrate dehydrogenase (NAD+) with a predicted role in the TCA cycle; intracellular, menadione stress-induced protein	3.34295	8.57	1	2	2	2	385	41.8087	8.36768
AN8867	AN8867 AspGDID:ASPL0000077121 COORDS:ChrIII_A_nidulans_FGSC_A4:2552063-2553830W, translated using codon table 1 (474 amino acids) Uncharacterized ORF; Ortholog(s) have cytosol localization	3.26067	7.38	1	2	2	2	474	54.0113	6.49365
AN1282	AN1282 AspGDID:ASPL0000055565 COORDS:ChrVIII_A_nidulans_FGSC_A4:960268-961436W, translated using codon table 1 (347 amino acids) Uncharacterized ORF; Ortholog(s) have protein complex scaffold activity, role in posttranslational protein targeting to membrane, response to heat and TRC complex, nucleus localization	3.09779	8.07	1	2	2	2	347	35.9874	5.04639
AN7459	hxkA AspGDID:ASPL0000069760 COORDS:ChrIV_A_nidulans_FGSC_A4:1609646-1608307C, translated using codon table 1 (426 amino acids) Verified ORF; Putative hexokinase with a predicted role in carbohydrate metabolism	2.93947	6.57	1	2	2	2	426	46.8728	5.23682
AN8722	sub2 AspGDID:ASPL0000074897 COORDS:ChrIII_A_nidulans_FGSC_A4:3020958-3022754W, translated using codon table 1 (369 amino acids) Uncharacterized ORF; Putative ATP-dependent RNA helicase; PalA-dependent expression independent of pH	2.91	10.3	1	3	3	3	369	41.6184	7.85498
AN5206	lysB AspGDID:ASPL0000026903 COORDS:ChrV_A_nidulans_FGSC_A4:1483680-1484947W, translated using codon table 1 (360 amino acids) Verified ORF; Putative homoisocitrate dehydrogenase with a predicted role in lysine metabolism	2.78707	6.11	1	2	2	2	360	38.3252	5.89697
AN1638	AN1638 AspGDID:ASPL0000042904 COORDS:ChrVII_A_nidulans_FGSC_A4:1442056-1439283C, translated using codon table 1 (883 amino acids) Verified ORF; Ortholog(s) have metalloaminopeptidase activity, serine-type peptidase activity, role in peptide catabolic process, proteolysis and cell wall-bounded periplasmic space, cytosol, fungal-type cell wall, glyoxysome, mitochondrion localization	2.13153	2.04	1	2	2	2	883	97.9423	5.41455
AN10681	AN10681 AspGDID:ASPL0000026338 COORDS:ChrV_A_nidulans_FGSC_A4:2652978-2653935W, translated using codon table 1 (122 amino acids) Uncharacterized ORF; Ortholog(s) have structural constituent of ribosome activity, role in cytoplasmic translation, regulation of translational fidelity and cytosolic large ribosomal subunit localization	1.91825	13.93	1	2	2	2	122	13.9276	10.3452
AN2873	lysA AspGDID:ASPL0000036251 COORDS:ChrVI_A_nidulans_FGSC_A4:2540499-2538824C, translated using codon table 1 (375 amino acids) Uncharacterized ORF; Putative saccharopine dehydrogenase (NAD+, L-lysine-forming) with a predicted role in lysine metabolism	1.85369	7.2	1	2	2	2	375	41.072	5.24951
AN0840	AN0840 AspGDID:ASPL0000062618 COORDS:ChrVIII_A_nidulans_FGSC_A4:2310135-2308008C, translated using codon table 1 (648 amino acids) Uncharacterized ORF; Putative alpha-isopropylmalate synthase with a predicted role in valine, leucine, and isoleucine metabolism	1.81573	2.93	1	2	2	2	648	71.3556	5.77002
AN1769	AN1769 AspGDID:ASPL0000042820 COORDS:ChrVII_A_nidulans_FGSC_A4:1833764-1835020W, translated using codon table 1 (418 amino acids) Verified ORF; Putative 3'-5' bisphosphate nucleotidase with a predicted role in cysteine metabolism; protein expressed at increased levels during osmoadaptation	1.71035	4.78	1	2	2	2	418	44.5561	5.99854
AN1913	AN1913 AspGDID:ASPL0000048471 COORDS:ChrVII_A_nidulans_FGSC_A4:2235691-2237629W, translated using codon table 1 (606 amino acids) Uncharacterized ORF; Putative lysyl-tRNA synthetase with a predicted role in lysine metabolism	0	3.3	1	2	2	2	606	69.0848	6.15088
AN3466	kgdB AspGDID:ASPL0000037401 COORDS:ChrVI_A_nidulans_FGSC_A4:634452-636394W, translated using codon table 1 (465 amino acids) Uncharacterized ORF; Putative dihydrolipoamide S-succinyl transferase with a predicted role in the TCA cycle	0	3.66	1	2	2	2	465	50.6384	8.71924
AN6499	mdhC AspGDID:ASPL0000001172 COORDS:ChrI_A_nidulans_FGSC_A4:2299340-2297929C, translated using codon table 1 (330 amino acids) Verified ORF; Putative malate dehydrogenase with a predicted role in the methylglyoxal bypass or the TCA cycle; intracellular; protein abundance decreased by menadione stress	62.6163	80.3	1	15	16	22	330	34.1623	6.62451
AN1246	pgkA AspGDID:ASPL0000054462 COORDS:ChrVIII_A_nidulans_FGSC_A4:1063743-1065122W, translated using codon table 1 (421 amino acids) Verified ORF; Putative phosphoglycerate kinase with a predicted role in gluconeogenesis and glycolysis; intracellular, menadione stress-induced protein; promoter activity is greater on gluconeogenic than on glycolytic carbon sources	35.509	48.93	1	13	13	14	421	44.8817	6.82959
AN2113	AN2113 AspGDID:ASPL0000048195 COORDS:ChrVII_A_nidulans_FGSC_A4:2899861-2898024C, translated using codon table 1 (525 amino acids) Uncharacterized ORF; Ortholog of <i>A. fumigatus Af293</i> : Afu2g05250/rfeD, <i>A. niger CBS 513.88</i> : An11g05180, <i>A. oryzae RIB40</i> : AO090003000347, <i>Aspergillus wentii</i> : Aspwe1_0120495 and <i>Aspergillus sydowii</i> : Aspsy1_0141369	29.2239	25.71	1	9	9	10	525	57.7256	9.29053
AN8692	prxA AspGDID:ASPL0000080267 COORDS:ChrIII_A_nidulans_FGSC_A4:3111904-3112532W, translated using codon table 1 (168 amino acids) Verified ORF; Thioredoxin-dependent peroxidase; intracellular; PRX5-like domain; highly similar to the allergen Aspf3 from related fungi; menadione stress-repressed protein; osmoadaptation-induced protein; repressed by starvation-induced autophagy	22.4844	42.26	1	7	7	7	168	18.5155	5.87158
AN2875	fbaA AspGDID:ASPL0000037016 COORDS:ChrVI_A_nidulans_FGSC_A4:2527031-2525793C, translated using codon table 1 (360 amino acids) Verified ORF; Putative fructose-bisphosphate aldolase with a predicted role in gluconeogenesis and glycolysis; intracellular, menadione stress-induced protein; palA-dependent expression independent of pH	22.4295	24.44	1	5	5	5	360	39.4729	6.06201
AN4402	AN4402 AspGDID:ASPL0000077985 COORDS:ChrIII_A_nidulans_FGSC_A4:2150995-2149676C, translated using codon table 1 (284 amino acids) Verified ORF; Ortholog(s) have voltage-gated anion channel activity and role in DNA transport, apoptotic process, cell redox homeostasis, ion transport, mitochondrion organization	20.5965	28.87	1	3	3	4	284	29.8914	9.01221
AN5626	facA AspGDID:ASPL0000032980 COORDS:ChrV_A_nidulans_FGSC_A4:2172227-2169930C, translated using codon table 1 (670 amino acids) Verified ORF; Acetyl-CoA synthase, required for utilization of acetate as a carbon source; transcriptional induction by acetate is mediated by FacB; carbon catabolite repression is mediated by CreA	20.5947	19.1	1	11	11	11	670	74.234	6.46826
AN2435	aclA AspGDID:ASPL0000045833 COORDS:ChrVII_A_nidulans_FGSC_A4:3945971-3944457C, translated using codon table 1 (485 amino acids) Verified ORF; Putative ATP citrate synthase with a predicted role in TCA intermediate metabolism; transcript downregulated upon shift from glucose to ethanol and after exposure to farnesol; protein induced by farnesol	16.5581	21.44	1	8	8	8	485	52.9516	6.17627
AN2301	AN2301 AspGDID:ASPL0000049335 COORDS:ChrVII_A_nidulans_FGSC_A4:3493539-3494098W, translated using codon table 1 (51 amino acids) Uncharacterized ORF; Has domain(s) with predicted structural constituent of ribosome activity, role in translation and ribosome localization	15.9716	41.18	1	3	3	6	51	6.24955	12.5571
AN1263	AN1263 AspGDID:ASPL0000057622 COORDS:ChrVIII_A_nidulans_FGSC_A4:1016078-1014531C, translated using codon table 1 (449 amino acids) Uncharacterized ORF; Putative adenosylhomocysteinase with a predicted role in methionine metabolism; expression reduced after exposure to farnesol	15.3734	16.93	1	5	5	6	449	48.757	6.46826
AN8275	citA AspGDID:ASPL0000017362 COORDS:ChrII_A_nidulans_FGSC_A4:1354742-1352891C, translated using codon table 1 (474 amino acids) Verified ORF; Mitochondrial citrate synthase with a predicted role in the TCA cycle	14.7738	14.14	1	7	7	8	474	52.1943	8.5874
AN0411	AN0411 AspGDID:ASPL0000060507 COORDS:ChrVIII_A_nidulans_FGSC_A4:3637903-3638922W, translated using codon table 1 (192 amino acids) Verified ORF; Putative GTPase with a predicted role in ER to Golgi transport	14.1603	36.98	1	5	5	5	192	21.7443	6.20166
AN2981	gsdA AspGDID:ASPL0000037453 COORDS:ChrVI_A_nidulans_FGSC_A4:2186058-2183789C, translated using codon table 1 (511 amino acids) Verified ORF; Putative glucose 6-phosphate 1-dehydrogenase with a predicted role in the pentose-phosphate shunt; intracellular, menadione stress-induced protein; transcript downregulated by growth in ethanol	13.6755	12.33	1	5	5	5	511	58.9401	6.7124
AN6331	AN6331 AspGDID:ASPL0000000121 COORDS:ChrI_A_nidulans_FGSC_A4:502407-499916C, translated using codon table 1 (733 amino acids) Uncharacterized ORF; Ortholog(s) have nucleus localization	13.4691	8.05	1	4	4	5	733	79.9779	5.70654
AN7625	AN7625 AspGDID:ASPL0000068586 COORDS:ChrIV_A_nidulans_FGSC_A4:2179774-2178579C, translated using codon table 1 (382 amino acids) Verified ORF; Putative myo-inositol-1-phosphate synthase with a predicted role in phospholipid metabolism; intracellular, menadione stress-induced protein; palA-dependent expression independent of pH	12.3491	16.49	1	4	4	5	382	41.4299	6.3667
AN8268	AN8268 AspGDID:ASPL0000013038 COORDS:ChrII_A_nidulans_FGSC_A4:1331427-1333127W, translated using codon table 1 (526 amino acids) Uncharacterized ORF; Putative RasGAP SH3 binding protein, contains NTF2 and RRM domains; expression reduced after exposure to farnesol	12.2768	10.65	1	5	5	5	526	55.5655	5.24951
AN9403	pdhC AspGDID:ASPL0000055557 COORDS:ChrVIII_A_nidulans_FGSC_A4:525627-526963W, translated using codon table 1 (375 amino acids) Verified ORF; Putative pyruvate dehydrogenase (lipoamide) with a predicted role in pyruvate metabolism	11.0856	31.2	1	6	6	6	375	40.5509	7.23975
AN0687	spdA AspGDID:ASPL0000062169 COORDS:ChrVIII_A_nidulans_FGSC_A4:2791128-2789641C, translated using codon table 1 (292 amino acids) Verified ORF; Putative spermine or spermidine synthase with a predicted role in arginine metabolism; transcript upregulated in response to camptothecin; protein induced by farnesol	10.0496	14.73	1	3	3	4	292	33.2866	5.41455
AN6199	AN6199 AspGDID:ASPL0000005977 COORDS:ChrI_A_nidulans_FGSC_A4:950169-949460C, translated using codon table 1 (170 amino acids) Uncharacterized ORF; Ortholog(s) have RNA cap binding activity, role in deadenylation-dependent decapping of nuclear-transcribed mRNA and cytoplasmic mRNA processing body, cytosol, mRNA cap binding complex, nucleus localization	9.59207	29.41	1	3	3	4	170	19.133	5.41455
AN10130	AN10130 AspGDID:ASPL0000058475 COORDS:ChrVIII_A_nidulans_FGSC_A4:1957246-1957809W, translated using codon table 1 (92 amino acids) Uncharacterized ORF; Ortholog(s) have structural constituent of ribosome activity and cytosolic small ribosomal subunit localization	8.73578	34.78	1	4	4	4	92	10.1927	10.1841
AN4252	AN4252 AspGDID:ASPL0000010019 COORDS:ChrII_A_nidulans_FGSC_A4:1612348-1613033W, translated using codon table 1 (189 amino acids) Uncharacterized ORF; Ortholog of <i>A. nidulans FGSC A4</i> : AN10165, <i>A. fumigatus Af293</i> : Afu1g06580/hel10, Afu1g11910, <i>A. niger CBS 513.88</i> : An18g05640, An08g04120 and <i>A. oryzae RIB40</i> : AO090001000456, AO090001000373	8.61711	16.93	1	2	2	2	189	20.8755	6.65381
AN8273	AN8273 AspGDID:ASPL0000016492 COORDS:ChrII_A_nidulans_FGSC_A4:1347739-1349328W, translated using codon table 1 (459 amino acids) Verified ORF; Putative ubiquinol-cytochrome-c reductase subunit with a predicted role in energy metabolism; hapX-repressed; protein levels decrease in response to farnesol	8.58301	13.29	1	4	4	4	459	47.7359	9.01221
AN5740	rhoA AspGDID:ASPL0000033387 COORDS:ChrV_A_nidulans_FGSC_A4:1836572-1835705C, translated using codon table 1 (193 amino acids) Verified ORF; Protein with similarity to Saccharomyces cerevisiae Rho family GTPase Rho1p; involved in polar growth, hyphal branching, and cell wall synthesis	8.50088	43.52	1	5	5	6	193	21.6662	6.66846
AN12465	AN12465 AspGDID:ASPL0000095204 COORDS:ChrIII_A_nidulans_FGSC_A4:1589300-1587552C, translated using codon table 1 (511 amino acids) Verified ORF; Ortholog(s) have role in G1/S transition of mitotic cell cycle, cellular response to biotic stimulus, filamentous growth of a population of unicellular organisms in response to biotic stimulus and mitochondrion localization	8.33587	9.98	1	2	2	2	511	54.6055	7.57666
AN1990	AN1990 AspGDID:ASPL0000049641 COORDS:ChrVII_A_nidulans_FGSC_A4:2478496-2476884C, translated using codon table 1 (463 amino acids) Uncharacterized ORF; Putative homocitrate synthase with a predicted role in pyruvate metabolism	8.32053	17.71	1	4	4	4	463	50.8294	5.78271
AN1296	AN1296 AspGDID:ASPL0000057174 COORDS:ChrVIII_A_nidulans_FGSC_A4:921015-918535C, translated using codon table 1 (826 amino acids) Uncharacterized ORF; Ortholog(s) have 2',3'-cyclic-nucleotide 3'-phosphodiesterase activity, GTP-dependent polyribonucleotide 5'-hydroxyl-kinase activity, RNA ligase (ATP) activity	7.98501	6.66	1	4	4	4	826	93.1564	7.78174
AN8118	AN8118 AspGDID:ASPL0000016653 COORDS:ChrII_A_nidulans_FGSC_A4:808540-809334W, translated using codon table 1 (157 amino acids) Uncharacterized ORF; Putative cytochrome c oxidase subunit with a predicted role in energy metabolism	7.28853	30.57	1	3	3	3	157	17.8862	5.68115
AN4504	dfgG AspGDID:ASPL0000072001 COORDS:ChrIII_A_nidulans_FGSC_A4:1835866-1837764W, translated using codon table 1 (632 amino acids) Uncharacterized ORF; Putative endo-mannanase GH76 family protein	6.56961	6.01	1	2	2	2	632	71.0275	4.65283
AN1495	AN1495 AspGDID:ASPL0000049189 COORDS:ChrVII_A_nidulans_FGSC_A4:969117-968507C, translated using codon table 1 (78 amino acids) Uncharacterized ORF; Ortholog(s) have role in mRNA splicing, via spliceosome and U1 snRNP, U2 snRNP, U2-type prespliceosome, U4/U6 x U5 tri-snRNP complex, U5 snRNP, cytosol localization	6.26827	26.92	1	2	2	2	78	8.85064	6.66846
AN0252	AN0252 AspGDID:ASPL0000052676 COORDS:ChrVIII_A_nidulans_FGSC_A4:4138380-4139599W, translated using codon table 1 (296 amino acids) Uncharacterized ORF; Putative F1F0-ATPase complex gamma subunit with a predicted role in energy metabolism; expression reduced after exposure to farnesol	6.06719	10.47	1	2	2	2	296	31.9464	7.82568
AN2903	pepE AspGDID:ASPL0000040189 COORDS:ChrVI_A_nidulans_FGSC_A4:2446846-2448203W, translated using codon table 1 (394 amino acids) Uncharacterized ORF; Aspartic protease; protein expressed at decreased levels in a hapX mutant versus wild-type	5.8133	13.96	1	3	3	4	394	42.7734	4.97021
AN10170	AN10170 AspGDID:ASPL0000060627 COORDS:ChrVIII_A_nidulans_FGSC_A4:953825-955378W, translated using codon table 1 (394 amino acids) Uncharacterized ORF; Ortholog(s) have ATPase activity, role in negative regulation of G2/M transition of mitotic cell cycle and cytosol, nucleus localization	5.73092	8.12	1	2	2	2	394	43.645	7.82568
AN2999	idpA AspGDID:ASPL0000041356 COORDS:ChrVI_A_nidulans_FGSC_A4:2139499-2137377C, translated using codon table 1 (493 amino acids) Verified ORF; Putative isocitrate dehydrogenase (NADP+) with a predicted role in the TCA cycle; regulated by carbon source; alternative transcription start sites specify mitochondrial or cytoplasmic and peroxisomal protein localization	5.71113	11.76	1	4	4	4	493	55.0895	8.96826
AN7706	AN7706 AspGDID:ASPL0000065384 COORDS:ChrIV_A_nidulans_FGSC_A4:2440922-2439332C, translated using codon table 1 (328 amino acids) Uncharacterized ORF; Has domain(s) with predicted nucleic acid binding, nucleotide binding activity	5.32732	9.76	1	2	2	2	328	36.2851	9.24658
AN8182	aspC AspGDID:ASPL0000010754 COORDS:ChrII_A_nidulans_FGSC_A4:1048209-1046907C, translated using codon table 1 (351 amino acids) Verified ORF; Septin, involved in development; prevents formation of inappropriate germ tubes and branches; required for formation of normal conidiophores	5.27762	21.08	1	4	5	5	351	40.81	7.38623
AN2316	AN2316 AspGDID:ASPL0000047751 COORDS:ChrVII_A_nidulans_FGSC_A4:3536168-3535400C, translated using codon table 1 (197 amino acids) Uncharacterized ORF; Putative cytochrome c oxidase subunit with a predicted role in energy metabolism	5.24771	25.89	1	4	4	4	197	22.1633	9.74463
AN5662	AN5662 AspGDID:ASPL0000026953 COORDS:ChrV_A_nidulans_FGSC_A4:2049456-2047075C, translated using codon table 1 (722 amino acids) Uncharacterized ORF; Ortholog(s) have cytosol localization	4.81063	2.77	1	2	2	2	722	82.9372	7.1665
AN6508	gsk3 AspGDID:ASPL0000007962 COORDS:ChrI_A_nidulans_FGSC_A4:2324477-2322891C, translated using codon table 1 (394 amino acids) Uncharacterized ORF; Protein kinase; transcript upregulated in response to camptothecin; mutants have brown pigment, a conidiaton defect and a strong growth defect but defects remediated by sucrose; required for nuclear import of CrzA under alkaline pH stress	4.69625	7.61	1	2	2	2	394	45.2352	8.51416
AN4038	AN4038 AspGDID:ASPL0000017318 COORDS:ChrII_A_nidulans_FGSC_A4:2271077-2267742C, translated using codon table 1 (1072 amino acids) Uncharacterized ORF; Putative translation initiation factor eIF5B	4.6479	3.26	1	2	2	2	1072	118.786	5.74463
AN1126	arfA AspGDID:ASPL0000058227 COORDS:ChrVIII_A_nidulans_FGSC_A4:1444020-1443252C, translated using codon table 1 (183 amino acids) Uncharacterized ORF; Putative ADP ribosylation factor involved in hyphal growth and secretion; essential gene; ArfA-GFP localizes to presumed Golgi compartments	4.59478	18.03	1	2	2	2	183	20.995	5.71924
AN6341	AN6341 AspGDID:ASPL0000000923 COORDS:ChrI_A_nidulans_FGSC_A4:472947-470724C, translated using codon table 1 (611 amino acids) Uncharacterized ORF; Protein with similarity to Saccharomyces cerevisiae Crn1p; predicted role in actin patch assembly	4.45907	9	1	3	3	3	611	66.4684	5.69385
AN3706	AN3706 AspGDID:ASPL0000012467 COORDS:ChrII_A_nidulans_FGSC_A4:3321661-3320973C, translated using codon table 1 (153 amino acids) Uncharacterized ORF; <I>S. cerevisiae</I> ortholog RPS10A has role in rRNA export from nucleus; palA-dependent expression independent of pH	3.93394	9.15	1	2	2	2	153	17.6441	9.81787
AN11419	AN11419 AspGDID:ASPL0000014916 COORDS:ChrII_A_nidulans_FGSC_A4:2841472-2841997W, translated using codon table 1 (80 amino acids) Uncharacterized ORF; Ortholog(s) have cytosol localization	3.86808	18.75	1	2	2	2	80	9.25325	10.4478
AN2150	AN2150 AspGDID:ASPL0000045530 COORDS:ChrVII_A_nidulans_FGSC_A4:3036747-3038720W, translated using codon table 1 (594 amino acids) Verified ORF; Prolyl-tRNA synthetase; protein induced by farnesol	3.83293	6.06	1	2	2	2	594	66.1355	7.13721
AN3152	nsdD AspGDID:ASPL0000039361 COORDS:ChrVI_A_nidulans_FGSC_A4:1648207-1646643C, translated using codon table 1 (461 amino acids) Verified ORF; Predicted GATA-type zinc-finger transcription factor required for sexual development; transcript induced by nitrositive stress	3.58698	7.59	1	2	2	2	461	49.2209	9.14404
AN4236	AN4236 AspGDID:ASPL0000010049 COORDS:ChrII_A_nidulans_FGSC_A4:1662405-1660826C, translated using codon table 1 (465 amino acids) Uncharacterized ORF; Probable 26S proteasome subunit and member of the CDC48/PAS1/SEC18 family of ATPases; transcript upregulated in response to camptothecin	3.09925	7.1	1	2	2	2	465	51.7907	5.07178
AN9419	AN9419 AspGDID:ASPL0000042324 COORDS:ChrVII_A_nidulans_FGSC_A4:668328-671667W, translated using codon table 1 (1009 amino acids) Uncharacterized ORF; Ortholog(s) have alanine-tRNA ligase activity, role in alanyl-tRNA aminoacylation and cytosol, mitochondrion localization	2.51182	2.97	1	2	2	2	1009	112.596	6.52197
AN0866	AN0866 AspGDID:ASPL0000059656 COORDS:ChrVIII_A_nidulans_FGSC_A4:2232313-2229877C, translated using codon table 1 (702 amino acids) Uncharacterized ORF; Ortholog of <i>A. nidulans FGSC A4</i> : AN3519, AN2646, AN0587, AN7370 and <i>A. fumigatus Af293</i> : Afu1g15200, Afu3g03790, Afu4g14040, Afu5g06900, Afu7g08575	2.17252	3.42	1	2	2	2	702	77.8923	7.59131
AN3555	AN3555 AspGDID:ASPL0000018312 COORDS:ChrII_A_nidulans_FGSC_A4:3775527-3774985C, translated using codon table 1 (180 amino acids) Uncharacterized ORF; Small heat-shock protein; Hsp30p ortholog/paralog; expression upregulated after exposure to farnesol; palA-dependent expression independent of pH	2.07678	11.11	1	2	2	2	180	20.2544	6.3667
AN7169	fhbA AspGDID:ASPL0000067260 COORDS:ChrIV_A_nidulans_FGSC_A4:797348-796116C, translated using codon table 1 (410 amino acids) Verified ORF; NirA-dependent flavohemoprotein; required for nitrate and nitrite reductase enzyme activity, regulates sexual development; menadione stress-induced protein; induced by nitrate; palA-dependent, pH-independent expression	0	13.17	1	2	2	2	410	44.9228	6.43018
AN6181	AN6181 AspGDID:ASPL0000001539 COORDS:ChrI_A_nidulans_FGSC_A4:1007160-1006231C, translated using codon table 1 (106 amino acids) Uncharacterized ORF; Ortholog(s) have cytosol localization	13.7323	17.92	1	3	3	4	106	12.1026	10.3159
AN3814	cypA AspGDID:ASPL0000013856 COORDS:ChrII_A_nidulans_FGSC_A4:2977175-2978123W, translated using codon table 1 (217 amino acids) Uncharacterized ORF; Putative peptidyl-prolyl cis-trans isomerase (PPIase); cyclophilin	8.59207	25.81	1	4	4	5	217	23.6017	8.86572
AN5602	AN5602 AspGDID:ASPL0000030224 COORDS:ChrV_A_nidulans_FGSC_A4:2273125-2274358W, translated using codon table 1 (349 amino acids) Uncharacterized ORF; Ortholog(s) have ATPase activator activity, chaperone binding activity, role in protein folding, response to stress and cytosol localization	8.46945	13.47	1	4	4	4	349	38.9448	5.50342
AN9094	ungA AspGDID:ASPL0000037237 COORDS:ChrVI_A_nidulans_FGSC_A4:451727-453367W, translated using codon table 1 (505 amino acids) Verified ORF; Putative UDP-N-acetylglucosamine pyrophosphorylase with a predicted role in chitin biosynthesis; menadione stress-induced protein; repressed by and starvation- and rapamycin-induced autophagy	8.1146	8.91	1	3	3	3	505	55.7879	6.43018
AN1951	AN1951 AspGDID:ASPL0000051381 COORDS:ChrVII_A_nidulans_FGSC_A4:2360929-2361976W, translated using codon table 1 (236 amino acids) Uncharacterized ORF; Has domain(s) with predicted nucleic acid binding, zinc ion binding activity, role in spliceosomal snRNP assembly and U1 snRNP localization	6.69353	13.14	1	2	2	2	236	23.4393	7.38623
AN0858	hsp104 AspGDID:ASPL0000053926 COORDS:ChrVIII_A_nidulans_FGSC_A4:2252822-2255605W, translated using codon table 1 (927 amino acids) Uncharacterized ORF; Putative chaperone	6.614	3.02	1	2	2	2	927	103.464	5.74463
AN4594	AN4594 AspGDID:ASPL0000070889 COORDS:ChrIII_A_nidulans_FGSC_A4:1578408-1577891C, translated using codon table 1 (115 amino acids) Uncharacterized ORF; Ortholog(s) have role in maturation of SSU-rRNA from tricistronic rRNA transcript (SSU-rRNA, 5.8S rRNA, LSU-rRNA) and cytosolic small ribosomal subunit localization	6.6047	13.04	1	2	2	2	115	12.8711	9.81787
AN4923	AN4923 AspGDID:ASPL0000074231 COORDS:ChrIII_A_nidulans_FGSC_A4:543152-544589W, translated using codon table 1 (459 amino acids) Uncharacterized ORF; Putative 3-hydroxy-3-methylglutaryl coenzyme A synthase with a predicted role in sterol metabolism; protein expressed at decreased levels in a hapX mutant versus wild-type; expression reduced after exposure to farnesol	6.49431	8.06	1	2	2	2	459	50.8022	6.26514
AN8866	AN8866 AspGDID:ASPL0000072723 COORDS:ChrIII_A_nidulans_FGSC_A4:2554837-2556597W, translated using codon table 1 (475 amino acids) Uncharacterized ORF; Putative phosphoglycerate dehydrogenase with a predicted role in glycine, serine, and threonine metabolism	5.70061	5.47	1	2	2	2	475	52.0737	6.02393
AN3598	fprA AspGDID:ASPL0000009263 COORDS:ChrII_A_nidulans_FGSC_A4:3653822-3654384W, translated using codon table 1 (108 amino acids) Verified ORF; Putative peptidyl-prolyl cis-trans isomerase; FKBP12 homolog; mutant displays reduced growth on 2-pyrrolidone and enhanced growth on threonine	5.69411	33.33	1	2	2	2	108	11.585	7.18115
AN6988	AN6988 AspGDID:ASPL0000064945 COORDS:ChrIV_A_nidulans_FGSC_A4:1383661-1384960W, translated using codon table 1 (389 amino acids) Uncharacterized ORF; Ortholog(s) have protein domain specific binding activity	5.65606	7.46	1	2	2	2	389	43.3789	8.17725
AN2120	kapJ AspGDID:ASPL0000042571 COORDS:ChrVII_A_nidulans_FGSC_A4:2925432-2928970W, translated using codon table 1 (1093 amino acids) Verified ORF; Putative karyopherin (importin) beta 3; expression reduced after exposure to farnesol	5.64612	5.22	1	2	2	2	1093	121.38	4.69092
AN1606	AN1606 AspGDID:ASPL0000049229 COORDS:ChrVII_A_nidulans_FGSC_A4:1329401-1327896C, translated using codon table 1 (480 amino acids) Uncharacterized ORF; Has domain(s) with predicted calcium ion binding, calcium-dependent phospholipid binding activity	5.50144	6.88	1	2	2	2	480	51.0719	8.1333
AN2904	AN2904 AspGDID:ASPL0000036562 COORDS:ChrVI_A_nidulans_FGSC_A4:2444358-2445904W, translated using codon table 1 (422 amino acids) Uncharacterized ORF; Putative 26S proteasome regulatory subunit; ortholog of <I>S. cerevisiae</I> Rpt3p	5.31103	6.87	1	2	2	2	422	47.0895	5.36377
AN1752	AN1752 AspGDID:ASPL0000043602 COORDS:ChrVII_A_nidulans_FGSC_A4:1800474-1797337C, translated using codon table 1 (1045 amino acids) Uncharacterized ORF; Putative sulfite reductase with a predicted role in sulfur metabolism	4.83827	2.3	1	2	2	2	1045	114.721	5.13525
AN0347	rabE AspGDID:ASPL0000062894 COORDS:ChrVIII_A_nidulans_FGSC_A4:3838052-3838855W, translated using codon table 1 (210 amino acids) Uncharacterized ORF; Putative GTPase with a predicted role in intra-Golgi transport; transcript levels increase during the unfolded-protein response (UPR)	4.77528	11.9	1	2	2	2	210	23.4259	5.49072
AN4522	AN4522 AspGDID:ASPL0000072709 COORDS:ChrIII_A_nidulans_FGSC_A4:1776419-1777135W, translated using codon table 1 (116 amino acids) Uncharacterized ORF; Ortholog(s) have cytosol localization	4.60469	14.66	1	2	2	2	116	13.2553	10.7554
AN2068	AN2068 AspGDID:ASPL0000048811 COORDS:ChrVII_A_nidulans_FGSC_A4:2753420-2757504W, translated using codon table 1 (1305 amino acids) Uncharacterized ORF; Ortholog(s) have role in cellular response to heat and cytosol, endoplasmic reticulum, nuclear outer membrane-endoplasmic reticulum membrane network localization	4.45591	1.76	1	2	2	2	1305	141.43	6.99072
AN0354	aroG AspGDID:ASPL0000054014 COORDS:ChrVIII_A_nidulans_FGSC_A4:3813703-3814992W, translated using codon table 1 (374 amino acids) Verified ORF; Putative 3-deoxy-D-arabino-heptulosonate 7-phosphate synthase with a predicted role in aromatic amino acid family biosynthesis; protein expressed at increased levels in a hapX mutant versus wild-type; feedback-inhibited by phenylalanine	4.42027	9.63	1	2	2	2	374	40.4389	7.03467
AN5886	luA AspGDID:ASPL0000007160 COORDS:ChrI_A_nidulans_FGSC_A4:1907301-1909783W, translated using codon table 1 (772 amino acids) Verified ORF; Alpha-isopropylmalate isomerase with a predicted role in valine, leucine, and isoleucine metabolism; protein expressed at increased levels in a hapX mutant versus wild-type; transcript is induced by nitrate; protein induced by farnesol	4.36547	11.4	1	6	6	7	772	84.0515	5.88428
AN4464	purH AspGDID:ASPL0000075307 COORDS:ChrIII_A_nidulans_FGSC_A4:1971361-1973496W, translated using codon table 1 (595 amino acids) Uncharacterized ORF; Putative bifunctional enzyme with a predicted role in purine metabolism; protein expressed at increased levels in a hapX mutant versus wild-type	3.96952	4.37	1	2	2	2	595	65.0215	6.771
AN5971	AN5971 AspGDID:ASPL0000000947 COORDS:ChrI_A_nidulans_FGSC_A4:1636516-1635566C, translated using codon table 1 (278 amino acids) Uncharacterized ORF; Putative NADH-ubiquinone oxidoreductase	3.79451	10.43	1	2	2	2	278	31.6271	5.47803
AN6014	faaA AspGDID:ASPL0000008944 COORDS:ChrI_A_nidulans_FGSC_A4:1510775-1508454C, translated using codon table 1 (698 amino acids) Verified ORF; Putative long-chain-fatty-acid-CoA ligase with a predicted role in fatty acid metabolism	3.46642	5.59	1	2	2	2	698	76.6635	7.76709
AN0242	AN0242 AspGDID:ASPL0000052132 COORDS:ChrVIII_A_nidulans_FGSC_A4:4171166-4168346C, translated using codon table 1 (882 amino acids) Uncharacterized ORF; Ortholog(s) have cytosol localization	3.1056	3.51	1	2	2	2	882	98.1028	6.43018
AN11411	AN11411 AspGDID:ASPL0000011385 COORDS:ChrII_A_nidulans_FGSC_A4:3309578-3310189W, translated using codon table 1 (56 amino acids) Uncharacterized ORF; Ortholog(s) have structural constituent of ribosome activity and cytosolic small ribosomal subunit, nucleus localization	2.28773	28.57	1	2	2	2	56	6.71435	10.2134
AN6732	AN6732 AspGDID:ASPL0000001720 COORDS:ChrI_A_nidulans_FGSC_A4:3007076-3006278C, translated using codon table 1 (110 amino acids) Uncharacterized ORF; Predicted myosin light chain	2.28306	21.82	1	2	2	2	110	12.136	4.70361
AN7105	AN7105 AspGDID:ASPL0000068724 COORDS:ChrIV_A_nidulans_FGSC_A4:1003371-1000690C, translated using codon table 1 (860 amino acids) Uncharacterized ORF; Putative translation initiation factor 3, subunit c (eIF-3c); ortholog of <I>S. cerevisiae</I> Nip1p; expression reduced after exposure to farnesol	1.67603	3.02	1	2	2	3	860	97.1172	5.21143
AN4727	ugeA AspGDID:ASPL0000073187 COORDS:ChrIII_A_nidulans_FGSC_A4:1167803-1169085W, translated using codon table 1 (371 amino acids) Verified ORF; UDP-glucose 4-epimerase, involved in galactose metabolism; converts UDP-galactose to UDP-glucose; intracellular; protein abundance decreased by menadione stress	0	5.66	1	2	2	2	371	40.5347	6.45557
AN4376	gdhA AspGDID:ASPL0000075551 COORDS:ChrIII_A_nidulans_FGSC_A4:2219465-2217980C, translated using codon table 1 (459 amino acids) Verified ORF; Putative NADP-linked glutamate dehydrogenase; predicted role in glutamate/glutamine metabolism; involved in nitrogen catabolite repression; induced by low nitrate; intracellular, menadione stress-induced protein; protein induced by farnesol	57.6746	61.87	1	18	18	20	459	49.5781	6.46826
AN5028	ppoC AspGDID:ASPL0000070637 COORDS:ChrIII_A_nidulans_FGSC_A4:241516-237584C, translated using codon table 1 (1117 amino acids) Verified ORF; Fatty acid oxygenase that plays a role in oxylipin biosynthesis; responsible for the formation of the psi-factor component psiB-beta; expression reduced after exposure to farnesol	23.6296	14.32	1	11	11	11	1117	124.73	6.40479
AN2916	AN2916 AspGDID:ASPL0000038035 COORDS:ChrVI_A_nidulans_FGSC_A4:2405241-2407480W, translated using codon table 1 (647 amino acids) Uncharacterized ORF; Putative succinate dehydrogenase with a predicted role in the TCA cycle	15.5604	9.43	1	3	3	5	647	70.9082	6.87354
AN10598	AN10598 AspGDID:ASPL0000076599 COORDS:ChrIII_A_nidulans_FGSC_A4:930209-927622C, translated using codon table 1 (845 amino acids) Uncharacterized ORF; Has domain(s) with predicted calcium ion binding, calcium-dependent phospholipid binding activity	12.752	7.46	1	5	5	5	845	93.9511	9.39307
AN0933	crhC AspGDID:ASPL0000055196 COORDS:ChrVIII_A_nidulans_FGSC_A4:2025485-2024090C, translated using codon table 1 (405 amino acids) Uncharacterized ORF; Putative transglycosidase with a predicted role in glucan processing; predicted glycosyl phosphatidylinositol (GPI)-anchor	8.48867	8.89	1	2	2	3	405	42.3265	4.13232
AN5226	acpA AspGDID:ASPL0000028397 COORDS:ChrV_A_nidulans_FGSC_A4:1553659-1552645C, translated using codon table 1 (298 amino acids) Verified ORF; Acetate permease, involved in acetate uptake; has similarity to GPR1/FUN34/YaaH family members; transcript induced by ethanol	8.24971	9.73	1	2	2	3	298	31.626	6.0874
AN8021	vmaA AspGDID:ASPL0000017512 COORDS:ChrII_A_nidulans_FGSC_A4:524009-525489W, translated using codon table 1 (413 amino acids) Verified ORF; Putative vacuolar ATPase (V-ATPase), subunit A; required for normal growth and conidiation; mutation confers resistance to concanamycin; mutant fails to grow at alkaline pH; protein induced by farnesol	6.38246	6.78	1	2	2	2	413	44.3245	5.99854
AN4390	ecmA AspGDID:ASPL0000074755 COORDS:ChrIII_A_nidulans_FGSC_A4:2177699-2176447C, translated using codon table 1 (396 amino acids) Uncharacterized ORF; Putative GPI-anchored protein with similarity to Saccharomyces cerevisiae Ecm33p; predicted role in cell wall biosynthesis	6.3074	5.81	1	2	2	2	396	40.9515	4.44971
AN12492	AN12492 AspGDID:ASPL0000403485 COORDS:ChrV_A_nidulans_FGSC_A4:2437082-2433573C, translated using codon table 1 (1093 amino acids) Uncharacterized ORF; Has domain(s) with predicted GTP binding, GTPase activity	4.65689	2.47	1	2	2	2	1093	116.674	7.73779
AN6241	AN6241 AspGDID:ASPL0000008519 COORDS:ChrI_A_nidulans_FGSC_A4:784939-787015W, translated using codon table 1 (659 amino acids) Uncharacterized ORF; Ortholog of <i>A. fumigatus Af293</i> : Afu2g13160, <i>A. niger CBS 513.88</i> : An02g01890, <i>A. oryzae RIB40</i> : AO090026000276, <i>Aspergillus wentii</i> : Aspwe1_0663843 and <i>Aspergillus sydowii</i> : Aspsy1_0151393	2.77547	5.61	1	2	2	2	659	73.6063	6.65381
