# Supplementary material for: Comprehensive Analysis of Aspergillus nidulans PKA Phosphorylome Identifies a Novel Mode of CreA Regulation
Source: mBio. 2019 Apr 30;10(2):e02825-18. doi: 10.1128/mBio.02825-18 (PMC6495382; doi:10.1128/mBio.02825-18)
Supplement: TABLE S5 [file mBio.02825-18-st005.xlsx]

## Sheet: Sheet1
Accession	Standard name	Description
AN0182	rasA	Small monomeric GTPase of the Ras superfamily involved in regulation of development; involved in conidiophore formation and conidial germination
AN0565	pyrABCN	Multifunctional enzyme with carbamoyl-phosphate synthase (CPSase) and aspartate carbamoyltransferase (ATCase) activities that catalyze the first two steps in pyrimidine biosynthesis
AN10103	hmbC	High-mobility group (HMG) protein with a predicted role in sequence-specific DNA binding, RNA polymerase III transcriptional preinitiation complex assembly and chromatin remodeling
AN10598		Has domain(s) with predicted calcium ion binding, calcium-dependent phospholipid binding activity
AN1162		Ortholog(s) have guanyl-nucleotide exchange factor activity, translation elongation factor activity
AN1913		Putative lysyl-tRNA synthetase with a predicted role in lysine metabolism
AN1937	wetA	Regulatory protein involved in conidial development; activates conidium-specific gene expression; mutant conidia lack pigment and autolyze before maturation
AN2068		Ortholog(s) have cytoplasmic stress granule, endoplasmic reticulum, polysome localization
AN2113		Uncharacterized Ortholog of A. fumigatus Af293 : Afu2g05250/rfeD, A. niger CBS 513.88 : An11g05180, A. oryzae RIB40 : AO090003000347, Aspergillus wentii : Aspwe1_0120495 and Aspergillus sydowii : Aspsy1_0141369
AN2120	kapJ	Putative karyopherin (importin) beta 3; expression reduced after exposure to farnesol
AN2984	rlmA	Putative MADS-box family transcription factor; regulates cell wall hydrolase gene expression and autolysis; mutants have abnormal conidiophores arrested at metula formation
AN3706		S. cerevisiae ortholog RPS10A has role in rRNA export from nucleus; palA-dependent expression independent of pH
AN3806	hosA	Putative histone deacetylase
AN4015		Ortholog(s) have ribosome binding, translation elongation factor activity, translation initiation factor activity
AN4038	eIF5B	Putative translation initiation factor eIF5B
AN4376	gdhA	Putative NADP-linked glutamate dehydrogenase; predicted role in glutamate/glutamine metabolism; involved in nitrogen catabolite repression; induced by low nitrate; intracellular, menadione stress-induced protein; protein induced by farnesol
AN4462	pycA	Putative pyruvate carboxylase or glutathione synthase
AN4705		Uncharacterized Ortholog of A. fumigatus Af293 : Afu5g08712, A. niger CBS 513.88 : An07g04770, A. oryzae RIB40 : AO090020000431, Aspergillus wentii : Aspwe1_0035214 and Aspergillus sydowii : Aspsy1_0155251
AN4987	pkaR	Putative protein kinase A (PKA) regulatory subunit
AN6089		Putative 60 kilodalton heat shock protein
AN6241		Uncharacterized Ortholog of A. fumigatus Af293 : Afu2g13160, A. niger CBS 513.88 : An02g01890, A. oryzae RIB40 : AO090026000276, Aspergillus wentii : Aspwe1_0663843 and Aspergillus sydowii : Aspsy1_0151393
AN6257		Ortholog(s) have role in ER to Golgi vesicle-mediated transport, intracellular protein transport, nuclear envelope organization
AN6341		Protein with similarity to Saccharomyces cerevisiae Crn1p; predicted role in actin patch assembly
AN6998		Ortholog(s) have role in conidium formation, response to heat
AN7459	hxkA	Putative hexokinase with a predicted role in carbohydrate metabolism
AN7710		Ortholog(s) have intracellular localization
AN8182	aspC	Septin, involved in development; prevents formation of inappropriate germ tubes and branches; required for formation of normal conidiophores
AN8692	prxA	Thioredoxin-dependent peroxidase; intracellular; PRX5-like domain; highly similar to the allergen Aspf3 from related fungi; menadione stress-repressed protein; osmoadaptation-induced protein; repressed by starvation-induced autophagy
AN8722	sub2	Putative ATP-dependent RNA helicase; PalA-dependent expression independent of pH
AN8867		Has domain(s) with predicted ATP binding, serine-tRNA ligase activity, role in seryl-tRNA aminoacylation and cytoplasm localization
AN9094	ungA	Putative UDP-N-acetylglucosamine pyrophosphorylase with a predicted role in chitin biosynthesis; menadione stress-induced protein; repressed by and starvation- and rapamycin-induced autophagy
AN9408	fasB	Fatty acid synthase, beta subunit; multifunctional enzyme with a predicted role in cytosolic fatty acid formation

## Sheet: Sheet2
AN0565
AN0565
AN4987
AN4987
AN8722
AN8722
