# Supplementary material for: Comprehensive Analysis of Aspergillus nidulans PKA Phosphorylome Identifies a Novel Mode of CreA Regulation
Source: mBio. 2019 Apr 30;10(2):e02825-18. doi: 10.1128/mBio.02825-18 (PMC6495382; doi:10.1128/mBio.02825-18)
Supplement: TABLE S6 [file mBio.02825-18-st006.xlsx]

## Sheet: Plan1
	1358	1405
Gene	#Control read	#Case read	FoldChange	Log2 fold change	pVal	qVal(FDR)	Start	Stop	Strand	Function
AN6788	71.5504	7668.38	0.00933058	-6.74382	2.47294e-20	2.55408e-19	3170870	3173090	-	Putative transcription factor
AN2020	344.215	9250.38	0.0372109	-4.74813	1.96487e-94	1.18398e-92	2588135	2589958	-	Has domain(s) with predicted DNA binding, sequence-specific DNA binding, transcription factor activity, sequence-specific DNA binding activity and role in regulation of transcription, DNA-templated
AN9240	22.9829	415.595	0.0553012	-4.17654	5.12036e-25	6.35974e-24	14517	15575	-	Putative C2H2 transcription factor
AN7596	357.074	6325.58	0.0564492	-4.1469	9.18455e-53	2.73591e-51	2082635	2086354	+	Has domain(s) with predicted RNA polymerase II transcription factor activity, sequence-specific DNA binding, zinc ion binding activity, role in regulation of transcription, DNA-templated and nucleus localization
AN5859	26.3955	334.519	0.0789058	-3.66372	2.02507e-10	1.15554e-09	1988350	1990552	-	Has domain(s) with predicted DNA binding, RNA polymerase II transcription factor activity, sequence-specific DNA binding, zinc ion binding activity and role in regulation of transcription, DNA-templated, transcription, DNA-templated
AN3385	284.26	2958.27	0.0960899	-3.37947	4.62535e-32	7.5153e-31	886084	888143	-	Putative transcription factor
AN0279	691.786	6800.02	0.101733	-3.29714	3.88111e-86	2.02606e-84	4060736	4062248	+	Putative transcription factor involved in regulation of asexual and sexual development and in response to nitrogen starvation
AN3492	29.0538	277.785	0.104591	-3.25717	5.42107e-27	7.23609e-26	4000030	4000890	-	C2H2 type zinc finger transcription factor
AN1812	15901.8	121484	0.130897	-2.9335	7.10407e-78	3.31471e-76	1964062	1965094	-	bZIP transcription factor
AN0422	133.976	950.827	0.140904	-2.82721	0.0001	0.0004	3598380	3600943	-	TEA/ATTS domain transcriptional activator involved in regulation of conidiation
AN9221	14.4233	100.949	0.142877	-2.80715	7.15663e-09	3.59708e-08	51196	55343	-	Putative transcription factor
AN1414	1592.32	10424.3	0.152752	-2.71074	3.28502e-49	8.83687e-48	710103	712785	-	p53-like transcription factor that contains a Ndt80-like DNA-binding domain
AN10550	26.3767	172.403	0.152995	-2.70844	1.8974e-09	1.00695e-08	2356897	2359346	+	Zn(2)Cys(6) binuclear cluster domain transcription factor involved in regulation of genes of galactose conversion pathway
AN10059	2435.83	12957.9	0.187981	-2.41134	3.79953e-53	1.15132e-51	3754967	3758388	-	Putative Zn(II)C6 domain containing transcription factor
AN4247	1134.25	5380.07	0.210824	-2.24589	2.38983e-44	5.62517e-43	1626909	1629777	+	Has domain(s) with predicted RNA polymerase II transcription factor activity, sequence-specific DNA binding, zinc ion binding activity, role in regulation of transcription, DNA-templated and nucleus localization
AN0585	76.509	347.415	0.220224	-2.18296	3.15566e-18	2.97642e-17	3086734	3089394	-	Has domain(s) with predicted RNA polymerase II transcription factor activity, sequence-specific DNA binding, zinc ion binding activity, role in regulation of transcription, DNA-templated and nucleus localization
AN2036	264.709	1075.76	0.246066	-2.02288	4.37952e-27	5.87558e-26	2658988	2661446	-	Putative transcription factor
AN7542	1031.61	4110.94	0.250943	-1.99457	4.3714e-35	7.96139e-34	1889784	1891974	-	Basic leucine zipper transcription factor involved in regulation of conidiophore development
AN6195	4879.53	17651.9	0.276431	-1.85501	1.73384e-32	2.85232e-31	966596	968656	+	Transcriptional regulator that mediates carbon catabolite repression
AN6091	1731.62	5687.95	0.304436	-1.71579	8.60205e-28	1.18884e-26	1285028	1288348	-	Has domain(s) with predicted DNA binding, RNA polymerase II transcription factor activity, sequence-specific DNA binding, zinc ion binding activity and role in regulation of transcription, DNA-templated, transcription, DNA-templated
AN2367	178.527	569.162	0.313667	-1.67269	1.26217e-15	1.02698e-14	3703150	3705042	-	Putative Zn(II)2Cys6 transcription factor
AN3911	1521.68	4717.68	0.322549	-1.63241	4.36385e-25	5.43292e-24	2679965	2681461	-	Putative transcription factor
AN1217	4167.95	12623	0.330188	-1.59864	9.71011e-26	1.23963e-24	1165564	1167758	-	Putative LIM/homeobox transcription factor
AN6837	180.79	544.275	0.332167	-1.59002	3.43673e-14	2.57023e-13	3341338	3343556	-	Has domain(s) with predicted RNA polymerase II transcription factor activity, sequence-specific DNA binding, zinc ion binding activity, role in regulation of transcription, DNA-templated and nucleus localization
AN7592	28.0357	82.7877	0.338646	-1.56215	0.0001	0.0004	2069780	2073580	-	Has domain(s) with predicted RNA polymerase II transcription factor activity, sequence-specific DNA binding, transcription factor activity, sequence-specific DNA binding, zinc ion binding activity
AN10970	380.925	1108.43	0.343663	-1.54093	4.3324e-07	1.8194e-06	1727953	1729264	-	RNA polymerase I transcription factor TFIIS, subunit A12.2
AN4878	3335.37	9294.6	0.35885	-1.47855	0.0005	0.0013	693800	698021	-	Putative transcription factor of unknown function
AN8636	339.502	905.005	0.375139	-1.4145	0.0003	0.0007	3301727	3304461	+	Has domain(s) with predicted DNA binding, RNA polymerase II transcription factor activity, sequence-specific DNA binding, zinc ion binding activity and role in regulation of transcription, DNA-templated, transcription, DNA-templated
AN2421	1333.1	3502.87	0.380573	-1.39376	0.0002	0.0006	3880417	3882861	+	Putative C2H2 zinc finger transcription factor
AN1303	157.185	411.315	0.382152	-1.38778	3.68675e-10	2.06901e-09	887259	889649	+	Putative Zn2-Cys6 binuclear cluster domain transcription factor
AN1984	5982.94	15447.1	0.387317	-1.36841	9.68455e-20	9.74462e-19	2461535	2465374	+	Ortholog(s) have TFIID-class transcription factor binding, core promoter binding, lysine-acetylated histone binding, nucleosomal histone binding activity
AN0742	573.272	1474.51	0.388788	-1.36294	4.83249e-05	0.0002	2605471	2608559	-	Has domain(s) with predicted DNA binding, RNA polymerase II transcription factor activity, sequence-specific DNA binding, zinc ion binding activity and role in regulation of transcription, DNA-templated, transcription, DNA-templated
AN10979	255.979	625.944	0.408949	-1.29001	7.29318e-11	4.31817e-10	2279107	2281385	-	Has domain(s) with predicted DNA binding, RNA polymerase II transcription factor activity, sequence-specific DNA binding, zinc ion binding activity and role in regulation of transcription, DNA-templated, transcription, DNA-templated
AN7223	519.443	1252.37	0.414769	-1.26962	1.41332e-05	4.86564e-05	625796	627452	+	Has domain(s) with predicted RNA polymerase II transcription factor activity, sequence-specific DNA binding, transcription factor activity, sequence-specific DNA binding, zinc ion binding activity
AN10262	896.352	2111.27	0.424556	-1.23597	4.40583e-14	3.27179e-13	2944557	2946351	+	Has domain(s) with predicted RNA polymerase II transcription factor activity, sequence-specific DNA binding, transcription factor activity, sequence-specific DNA binding, zinc ion binding activity
AN4928	4564.74	10689.2	0.42704	-1.22756	4.99458e-16	4.16018e-15	526580	528685	-	Ortholog(s) have RNA polymerase II transcription factor activity, TBP-class protein binding RNA activity and role in regulation of transcription from RNA polymerase II promoter, transcription initiation from RNA polymerase II promoter
AN2919	34528	80095.3	0.431087	-1.21395	2.51807e-16	2.13449e-15	2396774	2399915	+	C2H2 zinc-finger transcription factor involved in cation homeostasis
AN6396	68.5715	157.428	0.435575	-1.19901	6.62509e-05	0.0002	311442	314040	+	Has domain(s) with predicted DNA binding, RNA polymerase II transcription factor activity, sequence-specific DNA binding, zinc ion binding activity and role in regulation of transcription, DNA-templated, transcription, DNA-templated
AN7342	617.2	1413.21	0.436737	-1.19516	2.32582e-12	1.53863e-11	246844	253109	-	Ortholog(s) have chromatin insulator sequence binding, transcription factor activity, core RNA polymerase III binding activity and role in transcription initiation from RNA polymerase III promoter
AN10083	438.824	981.926	0.446901	-1.16197	3.92007e-08	1.83558e-07	3373116	3375068	+	Has domain(s) with predicted RNA polymerase II transcription factor activity, sequence-specific DNA binding, transcription factor activity, sequence-specific DNA binding, zinc ion binding activity
AN3675	75779.9	166372	0.455486	-1.13452	1.40293e-14	1.07514e-13	3405221	3407452	-	Transcription factor of the Gcn4p c-Jun-like transcriptional activator family
AN8345	429.305	902.929	0.475458	-1.07261	4.28131e-09	2.19477e-08	186011	188658	+	Has domain(s) with predicted RNA polymerase II transcription factor activity, sequence-specific DNA binding, zinc ion binding activity, role in regulation of transcription, DNA-templated and nucleus localization
AN10911	461.713	938.728	0.49185	-1.02371	1.24502e-08	6.07529e-08	676564	678406	+	Has domain(s) with predicted RNA polymerase II transcription factor activity, sequence-specific DNA binding, zinc ion binding activity, role in regulation of transcription, DNA-templated and nucleus localization
AN10543	200.643	405.599	0.494685	-1.01542	2.19275e-06	8.44814e-06	2359809	2362016	+	Putative transcription factor required for galactose utilization
AN11165	735.566	1472.65	0.499486	-1.00148	2.36472e-09	1.2406e-08	400351	402767	-	Has domain(s) with predicted RNA polymerase II transcription factor activity, sequence-specific DNA binding, zinc ion binding activity, role in regulation of transcription, DNA-templated and nucleus localization
AN8506	389.597	193.502	2.0134	1.00963	3.22551e-06	1.21519e-05	719298	721947	-	Putative transcription factor
AN0680	941.809	460.11	2.04692	1.03346	8.73222e-09	4.33732e-08	2808711	2810955	-	Has domain(s) with predicted RNA polymerase II transcription factor activity, sequence-specific DNA binding, zinc ion binding activity, role in regulation of transcription, DNA-templated and nucleus localization
AN1569	244.063	119.054	2.05001	1.03563	0.0041	0.0095	1200986	1203616	+	Has domain(s) with predicted RNA polymerase II transcription factor activity, sequence-specific DNA binding, zinc ion binding activity, role in regulation of transcription, DNA-templated and nucleus localization
AN1425	3764.02	1835.05	2.05118	1.03645	4.89973e-05	0.0002	743652	746844	+	Putative transcription factor containing a Zn2-Cys6 binuclear cluster domain
AN8298	767.185	371.83	2.06327	1.04493	1.75079e-08	8.44172e-08	25853	27857	+	Has domain(s) with predicted DNA binding, RNA polymerase II transcription factor activity, sequence-specific DNA binding, zinc ion binding activity and role in regulation of transcription, DNA-templated, transcription, DNA-templated
AN2780	132.203	63.1625	2.09306	1.06562	0.0007	0.0019	2827664	2829580	-	Has domain(s) with predicted DNA binding, RNA polymerase II transcription factor activity, sequence-specific DNA binding, zinc ion binding activity and role in regulation of transcription, DNA-templated, transcription, DNA-templated
AN5924	1648.15	778.711	2.11651	1.08169	8.36507e-11	4.91145e-10	1795569	1798580	-	Has domain(s) with predicted RNA polymerase II transcription factor activity, sequence-specific DNA binding, zinc ion binding activity, role in regulation of transcription, DNA-templated and nucleus localization
AN0507	508.017	238.283	2.13199	1.0922	4.8734e-06	1.79497e-05	3338994	3342037	-	Has domain(s) with predicted DNA binding, RNA polymerase II transcription factor activity, sequence-specific DNA binding, zinc ion binding activity and role in regulation of transcription, DNA-templated, transcription, DNA-templated
AN7190	1312.31	602.249	2.17901	1.12367	6.72243e-11	3.99594e-10	732958	735492	-	Has domain(s) with predicted RNA polymerase II transcription factor activity, sequence-specific DNA binding, zinc ion binding activity, role in regulation of transcription, DNA-templated and nucleus localization
AN8973	466.087	212.296	2.19546	1.13452	6.62677e-08	3.0277e-07	247576	249573	-	Has domain(s) with predicted RNA polymerase II transcription factor activity, sequence-specific DNA binding, transcription factor activity, sequence-specific DNA binding, zinc ion binding activity
AN9025	1579.73	699.449	2.25853	1.17539	2.56176e-12	1.68836e-11	99386	102813	-	Has domain(s) with predicted DNA binding, RNA polymerase II transcription factor activity, sequence-specific DNA binding, nucleic acid binding, zinc ion binding activity
AN1652	10560.9	4577.47	2.30716	1.20612	5.13598e-09	2.61259e-08	1498560	1501525	+	Putative zinc-finger transcription factor
AN10659	177.962	76.649	2.32178	1.21523	2.19072e-05	7.39e-05	3215430	3217493	-	Has domain(s) with predicted DNA binding, RNA polymerase II transcription factor activity, sequence-specific DNA binding, zinc ion binding activity and role in regulation of transcription, DNA-templated, transcription, DNA-templated
AN11112	811.849	349.05	2.32588	1.21778	6.8023e-11	4.04114e-10	2901660	2903234	-	Has domain(s) with predicted DNA binding, RNA polymerase II transcription factor activity, sequence-specific DNA binding, nucleic acid binding, zinc ion binding activity
AN11195	209.824	88.7902	2.36314	1.24071	0.0294	0.0555	174955	176528	-	Has domain(s) with predicted DNA binding, RNA polymerase II transcription factor activity, sequence-specific DNA binding, nucleic acid binding, zinc ion binding activity
AN9328	332.488	140.584	2.36506	1.24187	8.81387e-08	3.95667e-07	297197	299416	-	Has domain(s) with predicted DNA binding, sequence-specific DNA binding, transcription factor activity, sequence-specific DNA binding, zinc ion binding activity and role in regulation of transcription, DNA-templated
AN5583	3649.3	1533.24	2.38013	1.25104	2.23784e-15	1.7959e-14	2327378	2329052	+	Putative C2H2 zinc finger transcription factor, involved in vacuolar sequestration of potassium and vacuolar biogenesis
AN5182	242.009	101.428	2.38603	1.25461	9.25765e-07	3.7375e-06	1417065	1418695	+	Ortholog(s) have RNA polymerase II core promoter proximal region sequence-specific DNA binding, transcriptional activator activity, RNA polymerase II core promoter proximal region sequence-specific binding activity
AN10548	908.098	366.247	2.47947	1.31003	1.07606e-12	7.3207e-12	2310161	2314584	-	Has domain(s) with predicted DNA binding, RNA polymerase II transcription factor activity, sequence-specific DNA binding, zinc ion binding activity and role in regulation of transcription, DNA-templated, transcription, DNA-templated
AN5218	7152.27	2872.8	2.48965	1.31594	5.8502e-18	5.40196e-17	1528436	1531021	-	Putative bZIP transcription factor involved in regulation of sulfur metabolism
AN8441	397.779	158.637	2.50749	1.32624	3.35075e-08	1.5781e-07	491818	494067	+	Has domain(s) with predicted DNA binding, RNA polymerase II transcription factor activity, sequence-specific DNA binding, zinc ion binding activity and role in regulation of transcription, DNA-templated, transcription, DNA-templated
AN7951	1523.94	596.33	2.55553	1.35362	2.70563e-15	2.16471e-14	310554	312729	+	Has domain(s) with predicted DNA binding, RNA polymerase II transcription factor activity, sequence-specific DNA binding, zinc ion binding activity and role in regulation of transcription, DNA-templated, transcription, DNA-templated
AN2615	93.025	36.0989	2.57695	1.36566	0.0003	0.0008	4541347	4543536	+	Has domain(s) with predicted RNA polymerase II transcription factor activity, sequence-specific DNA binding, zinc ion binding activity, role in regulation of transcription, DNA-templated and nucleus localization
AN8655	396.667	152.718	2.59739	1.37706	7.4986e-10	4.09491e-09	3239297	3242443	+	Has domain(s) with predicted DNA binding, RNA polymerase II transcription factor activity, sequence-specific DNA binding, zinc ion binding activity and role in regulation of transcription, DNA-templated, transcription, DNA-templated
AN5775	3645.84	1385.61	2.63121	1.39573	1.05728e-18	1.0219e-17	1732166	1734856	-	Predicted sequence-specific DNA binding transcription factor
AN8355	280.961	106.274	2.64375	1.40259	1.72833e-08	8.33726e-08	209503	211380	+	Has domain(s) with predicted DNA binding, RNA polymerase II transcription factor activity, sequence-specific DNA binding, zinc ion binding activity and role in regulation of transcription, DNA-templated, transcription, DNA-templated
AN0718	276.379	102.008	2.70939	1.43797	6.88835e-07	2.81869e-06	2685370	2687783	+	Has domain(s) with predicted DNA binding, RNA polymerase II transcription factor activity, sequence-specific DNA binding, zinc ion binding activity and role in regulation of transcription, DNA-templated, transcription, DNA-templated
AN6884	202.906	73.2633	2.76954	1.46965	1.19663e-07	5.28191e-07	3469376	3471764	+	Has domain(s) with predicted RNA polymerase II transcription factor activity, sequence-specific DNA binding, zinc ion binding activity, role in regulation of transcription, DNA-templated and nucleus localization
AN9373	7528.29	2621.42	2.87184	1.52197	6.20745e-23	7.16166e-22	442816	444299	+	Has domain(s) with predicted RNA polymerase II transcription factor activity, sequence-specific DNA binding, zinc ion binding activity, role in regulation of transcription, DNA-templated and nucleus localization
AN0738	27.4701	9.5558	2.8747	1.52341	0.0263	0.0502	2618682	2619574	+	Has domain(s) with predicted RNA polymerase II transcription factor activity, sequence-specific DNA binding, zinc ion binding activity, role in regulation of transcription, DNA-templated and nucleus localization
AN8391	656.003	221.583	2.96053	1.56586	5.30319e-15	4.14853e-14	338956	340965	+	Has domain(s) with predicted RNA polymerase II transcription factor activity, sequence-specific DNA binding, zinc ion binding activity, role in regulation of transcription, DNA-templated and nucleus localization
AN1736	781.42	254.222	3.07376	1.62001	6.0568e-17	5.29154e-16	1752148	1754178	+	Has domain(s) with predicted RNA polymerase II transcription factor activity, sequence-specific DNA binding, zinc ion binding activity, role in regulation of transcription, DNA-templated and nucleus localization
AN0937	2338.41	748.021	3.12613	1.64438	2.99196e-23	3.50948e-22	2014393	2017162	-	Has domain(s) with predicted DNA binding, RNA polymerase II transcription factor activity, sequence-specific DNA binding, zinc ion binding activity and role in regulation of transcription, DNA-templated, transcription, DNA-templated
AN7820	23.0394	7.3477	3.13559	1.64874	0.035	0.0645	2774842	2776397	+	Transcriptional activator of the sterigmatocystin biosynthesis gene cluster
AN8469	102.773	31.1445	3.29987	1.72241	4.79286e-06	1.76716e-05	590707	592755	+	Has domain(s) with predicted RNA polymerase II transcription factor activity, sequence-specific DNA binding, zinc ion binding activity, role in regulation of transcription, DNA-templated and nucleus localization
AN8894	2897.6	835.203	3.46933	1.79466	9.61843e-08	4.28683e-07	528096	530960	+	Has domain(s) with predicted DNA binding, RNA polymerase II transcription factor activity, sequence-specific DNA binding, zinc ion binding activity and role in regulation of transcription, DNA-templated, transcription, DNA-templated
AN5431	77.3194	21.5887	3.58148	1.84055	0.0064	0.0141	2835553	2837415	-	Has domain(s) with predicted DNA binding, RNA polymerase II transcription factor activity, sequence-specific DNA binding, zinc ion binding activity and role in regulation of transcription, DNA-templated, transcription, DNA-templated
AN6846	253.811	70.7792	3.58595	1.84235	3.66002e-10	2.0551e-09	3361294	3363390	+	Has domain(s) with predicted RNA polymerase II transcription factor activity, sequence-specific DNA binding, zinc ion binding activity, role in regulation of transcription, DNA-templated and nucleus localization
AN8357	228.886	63.4316	3.60839	1.85136	3.70645e-11	2.25271e-10	213554	215890	+	Has domain(s) with predicted DNA binding, RNA polymerase II transcription factor activity, sequence-specific DNA binding, nucleic acid binding, zinc ion binding activity
AN1029	24.397	6.4742	3.76834	1.91393	0.013	0.0269	1752488	1754354	+	Protein with homology to CtnR, citrinin biosynthesis transcriptional activator
AN7921	540.918	140.248	3.85686	1.94743	2.47531e-19	2.46137e-18	239234	241954	+	Has domain(s) with predicted DNA binding, RNA polymerase II transcription factor activity, sequence-specific DNA binding, zinc ion binding activity and role in regulation of transcription, DNA-templated, transcription, DNA-templated
AN0197	66.4411	17.155	3.87299	1.95345	3.29699e-05	0.0001	4316970	4319576	-	Has domain(s) with predicted RNA polymerase II transcription factor activity, sequence-specific DNA binding, zinc ion binding activity, role in regulation of transcription, DNA-templated and nucleus localization
AN8666	122.135	30.6239	3.98823	1.99575	3.81671e-08	1.78877e-07	3203073	3204385	-	Has domain(s) with predicted RNA polymerase II transcription factor activity, sequence-specific DNA binding, zinc ion binding activity, role in regulation of transcription, DNA-templated and nucleus localization
AN4626	250.662	61.5169	4.07469	2.02669	2.11779e-13	1.49579e-12	1485901	1487320	+	Has domain(s) with predicted RNA polymerase II transcription factor activity, sequence-specific DNA binding, zinc ion binding activity, role in regulation of transcription, DNA-templated and nucleus localization
AN10600	258.091	63.18	4.08501	2.03034	1.21342e-13	8.74609e-13	854250	856639	+	Predicted transcription factor
AN3280	1987.69	474.24	4.19133	2.06741	2.45688e-33	4.19899e-32	1247564	1249129	-	Has domain(s) with predicted RNA polymerase II transcription factor activity, sequence-specific DNA binding, zinc ion binding activity, role in regulation of transcription, DNA-templated and nucleus localization
AN11216	370.762	86.7078	4.27599	2.09626	7.95606e-18	7.32722e-17	448801	450798	-	Has domain(s) with predicted DNA binding, RNA polymerase II transcription factor activity, sequence-specific DNA binding, transcription factor activity, sequence-specific DNA binding, zinc ion binding activity
AN7867	134.447	28.877	4.65585	2.21905	4.52601e-10	2.52256e-09	60244	62529	+	Has domain(s) with predicted RNA polymerase II transcription factor activity, sequence-specific DNA binding, zinc ion binding activity, role in regulation of transcription, DNA-templated and nucleus localization
AN3769	222.91	44.2781	5.03432	2.3318	4.85255e-15	3.8073e-14	3104499	3106383	-	Has domain(s) with predicted DNA binding, RNA polymerase II transcription factor activity, sequence-specific DNA binding, zinc ion binding activity and role in regulation of transcription, DNA-templated, transcription, DNA-templated
AN6762	257.186	49.3407	5.21245	2.38196	3.68442e-17	3.26489e-16	3086998	3089260	+	Has domain(s) with predicted DNA binding, RNA polymerase II transcription factor activity, sequence-specific DNA binding, zinc ion binding activity and role in regulation of transcription, DNA-templated, transcription, DNA-templated
AN7012	1192.85	208.76	5.71397	2.51449	1.46621e-39	3.04355e-38	1326896	1329233	+	Has domain(s) with predicted DNA binding, sequence-specific DNA binding, transcription factor activity, sequence-specific DNA binding activity and role in regulation of transcription, DNA-templated
AN8949	183.826	32.0599	5.73381	2.5195	1.19018e-14	9.15423e-14	337846	338832	+	Has domain(s) with predicted sequence-specific DNA binding, transcription factor activity, sequence-specific DNA binding activity and role in regulation of transcription, DNA-templated
AN12120	1128.26	188.764	5.97706	2.57944	1.05113e-40	2.2807e-39	3839134	3840028	+	Has domain(s) with predicted RNA polymerase II transcription factor activity, sequence-specific DNA binding, zinc ion binding activity, role in regulation of transcription, DNA-templated and nucleus localization
AN8431	482.169	70.3669	6.85221	2.77657	7.83763e-31	1.21899e-29	462958	464893	+	Has domain(s) with predicted RNA polymerase II transcription factor activity, sequence-specific DNA binding, zinc ion binding activity, role in regulation of transcription, DNA-templated and nucleus localization
AN8741	2061.12	293.015	7.03418	2.81438	6.19994e-08	2.8413e-07	2957664	2958837	-	Putative C2H2 transcription factor involved in regulation of secondary metabolism and morphogenesis
AN8414	803.136	109.834	7.31228	2.87032	7.53267e-15	5.84489e-14	411565	413853	+	Putative transcription factor
AN7118	17.025	2.0824	8.17566	3.03134	0.0046	0.0104	959854	962930	-	Has domain(s) with predicted DNA binding, RNA polymerase II transcription factor activity, sequence-specific DNA binding, nucleic acid binding, zinc ion binding activity
AN13001	417.632	47.8209	8.73326	3.12652	2.49891e-33	4.26392e-32	2726410	2728588	+	Has domain(s) with predicted RNA polymerase II transcription factor activity, sequence-specific DNA binding, zinc ion binding activity, role in regulation of transcription, DNA-templated and nucleus localization
AN5651	752.325	85.7261	8.77591	3.13355	5.32596e-13	3.69246e-12	2086893	2089202	+	Ortholog(s) have RNA polymerase II core promoter proximal region sequence-specific DNA binding, transcriptional activator activity, RNA polymerase II core promoter proximal region sequence-specific binding activity
AN1265	1513.76	171.679	8.81735	3.14034	1.14145e-12	7.75051e-12	1008669	1011477	+	Putative transcription factor, similar to S.cerevisiae ZAP1 and A. fumigatus zafA, which are regulators of zinc homeostasis
AN7073	179.489	18.6748	9.61129	3.26473	7.42762e-20	7.52394e-19	1119359	1120517	-	Putative transcription factor
AN11222	2369.07	242.979	9.75009	3.28542	2.39935e-72	1.0327e-70	128905	130588	-	Has domain(s) with predicted RNA polymerase II transcription factor activity, sequence-specific DNA binding, zinc ion binding activity, role in regulation of transcription, DNA-templated and nucleus localization
AN0533	374.74	37.5349	9.98376	3.31958	5.67071e-32	9.19963e-31	3263015	3265156	+	Putative transcription factor
AN8509	24.0198	1.9985	12.0189	3.58723	0.0002	0.0006	727223	728785	+	Putative transcription factor
AN9458	100.378	7.994	12.5567	3.65038	3.49202e-14	2.60974e-13	2708796	2711142	+	Has domain(s) with predicted DNA binding, RNA polymerase II transcription factor activity, sequence-specific DNA binding, zinc ion binding activity and role in regulation of transcription, DNA-templated, transcription, DNA-templated
AN8778	318.178	23.8563	13.3373	3.73739	1.20138e-34	2.15086e-33	2835491	2837818	+	Has domain(s) with predicted RNA polymerase II transcription factor activity, sequence-specific DNA binding, zinc ion binding activity, role in regulation of transcription, DNA-templated and nucleus localization
AN8473	13.5182	0.9573	14.1212	3.81979	0.0057	0.0127	597626	599920	-	Has domain(s) with predicted DNA binding, RNA polymerase II transcription factor activity, sequence-specific DNA binding, zinc ion binding activity and role in regulation of transcription, DNA-templated, transcription, DNA-templated
AN7901	566.37	39.8513	14.2121	3.82905	3.91997e-33	6.61377e-32	181738	183536	+	Putative fungal transcription factor (no conserved domain)
AN8978	904.308	51.4825	17.5654	4.13466	2.42578e-71	1.03983e-69	234657	237182	+	Transcription factor involved in positive regulation of the ethanol regulon
AN2375	365.727	15.5513	23.5175	4.55566	9.24221e-44	2.13726e-42	3727085	3729111	+	Has domain(s) with predicted RNA polymerase II transcription factor activity, sequence-specific DNA binding, zinc ion binding activity, role in regulation of transcription, DNA-templated and nucleus localization
AN1183	928.196	36.595	25.364	4.66471	1.29287e-82	6.46127e-81	1262575	1264978	-	Has domain(s) with predicted DNA binding, RNA polymerase II transcription factor activity, sequence-specific DNA binding, zinc ion binding activity and role in regulation of transcription, DNA-templated, transcription, DNA-templated
AN9013	95.9098	3.4764	27.5888	4.78601	2.22605e-17	2.00288e-16	131163	133510	+	Has domain(s) with predicted RNA polymerase II transcription factor activity, sequence-specific DNA binding, zinc ion binding activity, role in regulation of transcription, DNA-templated and nucleus localization
AN6747	424.513	14.9049	28.4815	4.83195	7.69689e-29	1.11183e-27	3048840	3051756	+	Has domain(s) with predicted DNA binding, RNA polymerase II transcription factor activity, sequence-specific DNA binding, zinc ion binding activity and role in regulation of transcription, DNA-templated, transcription, DNA-templated
AN7919	201.114	5.9117	34.0197	5.0883	2.78337e-33	4.72635e-32	232275	234920	-	Has domain(s) with predicted DNA binding, RNA polymerase II transcription factor activity, sequence-specific DNA binding, zinc ion binding activity and role in regulation of transcription, DNA-templated, transcription, DNA-templated
AN7896	7559.63	185.714	40.7058	5.34716	1.19471e-144	1.67976e-142	170931	173372	+	Zn(II)2Cys6 transcription factor with a role in secondary metabolite biosynthesis
AN0026	47.8701	0.9993	47.9036	5.58206	1.32051e-10	7.63418e-10	4827068	4829243	-	Has domain(s) with predicted DNA binding, RNA polymerase II transcription factor activity, sequence-specific DNA binding, zinc ion binding activity and role in regulation of transcription, DNA-templated, transcription, DNA-templated
AN8426	106.543	1.9985	53.3116	5.73638	1.67682e-21	1.8229e-20	451554	454078	-	Has domain(s) with predicted DNA binding, RNA polymerase II transcription factor activity, sequence-specific DNA binding, zinc ion binding activity and role in regulation of transcription, DNA-templated, transcription, DNA-templated
AN7061	195.345	3.5603	54.8676	5.77788	7.98982e-36	1.47295e-34	1154228	1156765	-	Putative transcription factor
AN8447	140.801	2.4772	56.8388	5.8288	1.87027e-27	2.55136e-26	511889	514082	+	Has domain(s) with predicted DNA binding, RNA polymerase II transcription factor activity, sequence-specific DNA binding, zinc ion binding activity and role in regulation of transcription, DNA-templated, transcription, DNA-templated
AN11818	78.0362	1.0412	74.9483	6.22782	3.0957e-17	2.76178e-16	168610	170245	-	Has domain(s) with predicted RNA polymerase II transcription factor activity, sequence-specific DNA binding, zinc ion binding activity, role in regulation of transcription, DNA-templated and nucleus localization
AN10463	312.146	2.9978	104.125	6.70217	7.06077e-56	2.27e-54	3730183	3732291	+	Has domain(s) with predicted DNA binding, RNA polymerase II transcription factor activity, sequence-specific DNA binding, zinc ion binding activity and role in regulation of transcription, DNA-templated, transcription, DNA-templated
